# Supplementary material for: Tianhuang formula reduces the oxidative stress response of NAFLD by regulating the gut microbiome in mice
Source: Front Microbiol. 2022 Sep 21;13:984019. doi: 10.3389/fmicb.2022.984019 (PMC9533869; doi:10.3389/fmicb.2022.984019)
Supplement: Supplementary file 2 [file Data_Sheet_1.zip]

Archive with 5 entries (4 files):
- LC-MS data/
- LC-MS data/serum metabolites.csv
- LC-MS data/liver Metabolites.csv
- __MACOSX/LC-MS data/._liver Metabolites.csv
- LC-MS data/cecal metabolites.csv
