# Supplementary material for: Tianhuang formula reduces the oxidative stress response of NAFLD by regulating the gut microbiome in mice
Source: Front Microbiol. 2022 Sep 21;13:984019. doi: 10.3389/fmicb.2022.984019 (PMC9533869; doi:10.3389/fmicb.2022.984019)
Supplement: Supplementary file 2 [file Data_Sheet_1.zip › LC-MS data/serum metabolites.csv]

	Loading (t1)	OrthoLoading (to1)	VIP	Coefficients	t.stat	p.value	#NAME?	FDR	#NAME?
Pyridoxal phosphate	0.090891307	-0.002335625	2.132340771	0.008472833	-29.733	3.52E-15	14.454	1.94E-12	11.71163897
5-Methoxyindoleacetate	-0.090358416	0.001731022	2.119838959	-0.008334482	18.17	3.56E-12	11.448	9.83E-10	9.007481828
9Z,12Z,15Z-Octadecatrienoic acid	-0.08726617	-0.026518557	2.047293833	-0.007978937	10.933	5.21E-09	8.2834	9.58E-07	6.018593693
Adenosine diphosphate ribose	-0.087225161	0.005147702	2.046331743	-0.008229977	14.864	1.14E-07	6.9422	5.25E-06	5.279460339
Bilobol	-0.086778767	0.021332639	2.035859193	-0.008023502	11.427	1.31E-08	7.8815	1.13E-06	5.946652608
Prostaglandin E1	-0.086741173	-0.020584459	2.034977223	-0.007999644	11.155	7.32E-09	8.1357	1.01E-06	5.995850658
9S-HPODE	-0.086403982	-0.037395316	2.027066613	-0.007956227	10.702	3.07E-07	6.5132	1.06E-05	4.975350169
9-OxoODE	-0.085877214	0.010591524	2.014708444	-0.007841318	9.6993	1.43E-08	7.8435	1.13E-06	5.946652608
9,10-Epoxyoctadecenoic acid	-0.085804941	-0.005375843	2.013012906	-0.007803085	9.4156	2.94E-08	7.531	1.81E-06	5.743282254
Isopentenyl adenosine	0.085462705	0.020059058	2.004983921	0.007782455	-9.271	1.43E-07	6.8452	6.06E-06	5.217190677
Homovanillic acid	0.085304528	0.005118276	2.001273054	0.007894339	-10.131	1.47E-06	5.8316	3.87E-05	4.411918864
3-Dehydro-2-deoxyecdysone	0.085264077	-0.019046642	2.000324055	0.007903816	-10.213	2.23E-08	7.652	1.54E-06	5.813100143
Muramic acid	-0.085163092	0.011891367	1.997954913	-0.007645379	8.4318	1.67E-07	6.7771	6.59E-06	5.181332117
gamma-L-Glutamyl-L-2-aminobutyrate	-0.084805556	0.008654104	1.989566995	-0.007712658	8.8195	3.50E-07	6.4558	1.10E-05	4.959002308
Gentisic acid	-0.084767378	0.030785477	1.988671322	-0.007941308	10.557	1.29E-08	7.8892	1.13E-06	5.946652608
11b-Hydroxyandrost-4-ene-3,17-dione	0.083778137	-0.016957464	1.965463388	0.007769346	-9.1819	3.40E-08	7.4685	1.88E-06	5.726582005
Phosphorylcholine	0.08357216	-0.005752808	1.960631101	0.007630836	-8.3533	1.08E-05	4.9684	0.00019152	3.717785867
Acetoacetic acid	0.083547021	0.010593993	1.960041326	0.007569863	-8.0422	1.09E-06	5.9638	3.16E-05	4.500642887
12,13-DHOME	-0.083396632	-0.012886581	1.95651317	-0.007657041	8.4961	4.21E-06	5.376	9.29E-05	4.031970262
S,E-Zearalenone	0.083087974	0.007796637	1.94927194	0.007689772	-8.6829	8.50E-08	7.0704	4.27E-06	5.369836647
Hippuric acid	-0.082916429	0.036290389	1.945247425	-0.007584918	8.1165	5.40E-06	5.2673	0.00011048	3.956716334
Mesoridazine	0.082711632	-0.02073474	1.940442827	0.007704228	-8.7686	2.86E-07	6.5431	1.05E-05	4.97728302
D-Fructose	-0.082671928	0.038040835	1.939511351	-0.007590987	8.1468	3.58E-07	6.4457	1.10E-05	4.959002308
9-cis-Retinoic acid	-0.081121153	-0.031936045	1.903129644	-0.007328477	7.033	1.46E-06	5.8345	3.87E-05	4.411918864
Sedoheptulose	0.0805947	0.045783241	1.890778896	0.007435362	-7.4424	2.36E-05	4.6263	0.00036251	3.440680009
Arachidonic acid	0.080499501	0.030819868	1.88854549	0.007484839	-7.6508	1.81E-06	5.7435	4.53E-05	4.343997679
DHHA	0.080414316	0.04234177	1.886547009	0.007285053	-6.8806	2.43E-06	5.6146	5.83E-05	4.234405945
beta-D-Galactosyl-1-4-L-rhamnose	0.080377463	0.008801397	1.88568243	0.007243497	-6.7412	6.82E-06	5.1662	0.00012983	3.886624943
5-KETE	-0.079565508	0.035650404	1.866633684	-0.007225533	6.6828	2.91E-05	4.5368	0.00043346	3.363050973
15-Deoxy-d-12,14-PGJ2	-0.079147594	0.006901951	1.856829291	-0.00723958	6.7284	2.87E-06	5.542	6.60E-05	4.180245548
Cellobiose	0.078634599	-0.000667482	1.844794262	0.007139477	-6.4174	8.34E-06	5.079	0.0001534	3.81417464
9,12,13-TriHOME	0.078349084	-0.034441353	1.838095973	0.007246433	-6.7508	5.03E-06	5.2988	0.00010671	3.97179488
gamma-Glutamyl-beta-aminopropiononitrile	-0.078309935	0.040469702	1.837177533	-0.007284294	6.878	5.14E-05	4.2888	0.00064124	3.192979395
13S-hydroxyoctadecadienoic acid	-0.077923274	-0.020876026	1.828106336	-0.007131821	6.3949	6.48E-06	5.1885	0.00012773	3.893707088
Deoxycytidine	0.077097584	0.032202965	1.808735355	0.00698823	-6.0003	1.54E-05	4.813	0.00025727	3.589610853
Ergothioneine	-0.076590262	-0.010665475	1.796833411	-0.007395192	7.2824	1.76E-05	4.7541	0.00028599	3.543649152
Antibiotic JI-20B	0.076483058	0.021204421	1.794318387	0.006959904	-5.9282	3.56E-05	4.4481	0.00050435	3.297267975
4-Hydroxycinnamic acid	0.076004881	-0.032343274	1.783100182	0.006810496	-5.5744	2.99E-05	4.5247	0.00043399	3.362520277
Cyclic GMP	-0.075279281	0.048121096	1.766077366	-0.006975194	5.9669	1.39E-05	4.8576	0.00023943	3.620821434
Formononetin	-0.075064786	-0.05071309	1.761045241	-0.006938208	5.8741	4.43E-05	4.3534	0.0006089	3.215454026
Daidzein	-0.074781669	0.05935219	1.754403209	-0.006941148	5.8814	0.00020528	3.6876	0.0019206	2.716563075
Deethylatrazine	0.074775508	0.055583279	1.754258687	0.00696767	-5.9478	0.00017539	3.756	0.0017268	2.76275796
Dehydroepiandrosterone	0.074759403	-0.027466368	1.753880856	0.006777695	-5.5021	0.00010229	3.9902	0.0011072	2.955773923
Antiarol	0.07463142	0.026872647	1.750878317	0.006741831	-5.4251	0.00029804	3.5257	0.0025839	2.587724298
Methyl jasmonate	0.073934574	0.009023533	1.734530091	0.006714447	-5.3676	5.23E-05	4.2817	0.00064124	3.192979395
Methyl indol-3-ylacetate	-0.073784933	-0.037135134	1.731019445	-0.006655454	5.2474	5.61E-05	4.2509	0.00067342	3.17171399
Retinoyl b-glucuronide	-0.07369282	0.003062142	1.728858444	-0.006719175	5.3774	5.18E-05	4.2853	0.00064124	3.192979395
Galactitol	0.073582021	0.062300971	1.726259072	0.006918278	-5.8253	0.00011908	3.9242	0.0012173	2.914602378
25-Hydroxycholesterol	0.073569961	0.018956323	1.725976128	0.006889105	-5.7553	1.94E-05	4.7124	0.00030582	3.514534116
L-Threonine	0.073179482	0.058752019	1.716815369	0.006836441	-5.6329	8.38E-05	4.0766	0.0009552	3.019905686
Isoquinoline	-0.073083069	-0.037202635	1.714553498	-0.006584268	5.1088	8.48E-05	4.0716	0.0009552	3.019905686
Carvedilol	-0.072712778	-0.009910511	1.705866325	-0.006697856	5.3333	5.12E-05	4.2909	0.00064124	3.192979395
Biotin	-0.072356348	-0.046941635	1.697504369	-0.006698999	5.3356	4.52E-05	4.3446	0.0006089	3.215454026
9,10-DHOME	-0.072044781	-0.053084093	1.690194908	-0.006602582	5.1439	0.00030201	3.52	0.0025839	2.587724298
p-Aminobenzoic acid	-0.071523308	0.056793308	1.677960975	-0.006676667	5.2901	6.42E-05	4.1925	0.00075399	3.122634414
3-Methoxy-4-hydroxyphenylglycolaldehyde	0.071397597	0.051368073	1.675011733	0.006491657	-4.938	0.00017831	3.7488	0.0017268	2.76275796
2,3-Butanediol	0.071360745	-0.003889122	1.67414718	0.006360157	-4.7117	0.00021539	3.6668	0.0019506	2.70983178
Ascorbate	0.071247018	-0.024230318	1.67147911	0.006535386	-5.0174	0.00013925	3.8562	0.0013975	2.854648183
Glucose 6-phosphate	0.071139842	0.001364343	1.668964723	0.006314764	-4.6375	0.00021556	3.6664	0.0019506	2.70983178
13-OxoODE	0.069656499	0.001678748	1.634164998	0.006220821	-4.49	0.000466	3.3316	0.0035726	2.447015606
Acetohexamide	0.069554438	0.059665282	1.631770617	0.006391208	-4.7635	0.0001943	3.7115	0.0018492	2.733016115
Creatinine	0.069473885	0.062813273	1.629880806	0.006506994	-4.9656	0.00010106	3.9954	0.0011072	2.955773923
4-Acetamido-2-aminobutanoic acid	-0.069471468	0.003745582	1.629824119	-0.006165847	4.4071	0.00059549	3.2251	0.0042142	2.375284857
Vitamin D3	-0.06945089	0.022461276	1.62934135	-0.006452438	4.8686	0.00079237	3.1011	0.005334	2.272946989
Phenyl acetate	0.069436885	0.034847703	1.629012788	0.006274872	-4.5739	0.00045673	3.3403	0.0035726	2.447015606
Myristoleic acid	-0.069383771	-0.022917629	1.627766715	-0.006311916	4.6329	0.00072776	3.138	0.0050215	2.299166533
Melatonin	-0.069329948	0.016572883	1.626503994	-0.006201914	4.4612	0.00066703	3.1759	0.0046608	2.331539533
L-Proline	0.069306924	-0.018184551	1.625963847	0.006082249	-4.2855	0.00046464	3.3329	0.0035726	2.447015606
Gluconolactone	0.068973174	0.021184238	1.618133963	0.006481592	-4.92	0.0001105	3.9566	0.001164	2.93404702
Prostaglandin E2	-0.068792901	0.039858236	1.613904698	-0.006132253	4.3576	0.00055524	3.2555	0.0040439	2.393199592
Aminoadipic acid	0.068744451	0.054215712	1.612768034	0.00629025	-4.5983	0.00050248	3.2989	0.0037482	2.426177244
Lidocaine	0.067605511	0.044006031	1.586048125	0.006484169	-4.9246	0.00011176	3.9517	0.001164	2.93404702
D-Ribulose 5-phosphate	0.067585074	0.05395658	1.585568664	0.006194115	-4.4494	0.00074126	3.13	0.0050515	2.296579643
Docosahexaenoic acid	0.067467964	0.026708683	1.582821233	0.006354024	-4.7015	0.00041044	3.3868	0.0033318	2.477321076
Tridemorph	0.067255748	-0.023121197	1.577842568	0.006170887	-4.4146	0.0004041	3.3935	0.0033293	2.477647069
Fomepizole	0.067184145	0.001069317	1.576162735	0.006202108	-4.4615	0.00033384	3.4765	0.0027922	2.554053477
Lithocholic acid	0.067169682	0.030983158	1.57582344	0.006032557	-4.2157	0.0005641	3.2486	0.0040439	2.393199592
Indoleacetaldehyde	0.067070485	0.047601691	1.57349623	0.006120187	-4.3401	0.00048693	3.3125	0.003682	2.433916216
3-2-Hydroxyphenylpropanoic acid	0.066849813	0.073540956	1.568319202	0.006315319	-4.6384	0.00024229	3.6157	0.0021571	2.666129721
N2-Succinyl-L-ornithine	0.066218169	0.046682482	1.553500611	0.00624501	-4.5273	0.00030426	3.5168	0.0025839	2.587724298
Anserine	0.065881109	0.055279331	1.545593081	0.006121267	-4.3416	0.0011602	2.9355	0.0073612	2.133051383
GMP	0.065711171	0.042237731	1.541606269	0.005963694	-4.1216	0.00082554	3.0833	0.005475	2.261615876
m-Cresol	0.06552128	0.018683862	1.537151361	0.006178185	-4.4255	0.00043098	3.3655	0.0034479	2.462445339
Medroxyprogesterone	0.065266468	0.037244512	1.531173393	0.005978292	-4.1413	0.00084468	3.0733	0.0054855	2.260783781
Cortisol	-0.064559794	0.011561951	1.514594577	-0.00575916	3.8594	0.001475	2.8312	0.0089475	2.048298293
Carnosine	0.064558041	0.02540394	1.514553458	0.005688579	-3.7742	0.0016927	2.7714	0.0099398	2.002622354
2-Keto-glutaramic acid	0.063806533	0.037629951	1.496922816	0.005585209	-3.6539	0.0049476	2.3056	0.022386	1.650023501
alpha-Santonin	-0.063603133	-0.056348202	1.49215099	-0.005952265	4.1063	0.0013389	2.8733	0.0082119	2.085556348
Thiamine aldehyde	0.0632594	0.020957182	1.484086904	0.005637138	-3.7137	0.0016375	2.7858	0.0098248	2.007676282
Mepivacaine	-0.06284778	-0.075552945	1.474430148	-0.005780333	3.8854	0.0013001	2.886	0.008155	2.088576035
Methyldopa	0.062750151	0.020754195	1.472139733	0.006067466	-4.2646	0.00055804	3.2533	0.0040439	2.393199592
Isopropylparaben	0.062736364	0.071135977	1.471816293	0.005874207	-4.0039	0.00083316	3.0793	0.005475	2.261615876
Docosapentaenoic acid 22n-3	0.062428193	0.055487871	1.464586492	0.005578687	-3.6465	0.0027074	2.5674	0.014479	1.839261432
6-Hydroxynicotinic acid	0.062372103	0.072517976	1.463270602	0.005856386	-3.981	0.00094783	3.0233	0.0060837	2.21583221
L-2,4-diaminobutyric acid	-0.062032057	0.065385297	1.455293019	-0.005541992	3.6051	0.003167	2.4994	0.016103	1.793093207
Cycloheximide	0.0618382	0.064490638	1.45074507	0.005702312	-3.7906	0.002389	2.6218	0.013327	1.875267602
Ubiquinone-1	-0.061658601	0.003221571	1.446531617	-0.005644213	3.722	0.0023902	2.6216	0.013327	1.875267602
N-Methyl-2-pyrrolidinone	-0.061454167	0.001241526	1.441735526	-0.005557435	3.6225	0.001989	2.7014	0.011557	1.937154887
Sebacic acid	0.061278866	0.08178046	1.437622905	0.005771921	-3.875	0.0013183	2.88	0.0081764	2.08743787
S-Adenosylhomocysteine	0.060977612	-0.003472234	1.43055537	0.005425466	-3.4775	0.0028003	2.5528	0.014721	1.832062687
Moupinamide	-0.060814362	-0.049313116	1.426725466	-0.00570925	3.7989	0.0016791	2.7749	0.0099398	2.002622354
N-Acetyl-D-glucosamine	0.060542201	-0.008994727	1.420340499	0.005499287	-3.5577	0.002351	2.6287	0.013327	1.875267602
8,9-DiHETrE	-0.060528247	-0.014440998	1.420013118	-0.00542027	3.4719	0.0027279	2.5642	0.014479	1.839261432
Galactosylglycerol	0.059954451	0.043428156	1.406551673	0.005286628	-3.3324	0.0051673	2.2867	0.023003	1.638215521
Creatine	0.059804853	0.028820667	1.40304206	0.005189976	-3.2355	0.0048405	2.3151	0.022386	1.650023501
D-Xylose	0.059777593	0.015225669	1.402402518	0.005607844	-3.6798	0.00232	2.6345	0.013327	1.875267602
beta-Alanyl-L-arginine	-0.059524258	-0.008395262	1.396459207	-0.005441467	3.4947	0.0026066	2.5839	0.014283	1.845180564
Elemicin	-0.059023717	0.018367836	1.384716344	-0.005276127	3.3217	0.0041226	2.3848	0.020198	1.694691632
N-Butyryl-L-homoserine lactone	0.058958782	-0.055670626	1.383192934	0.00545646	-3.5109	0.0026134	2.5828	0.014283	1.845180564
2-Methylaminobenzoic acid	-0.058802208	0.014136515	1.379519657	-0.005120203	3.1675	0.0054938	2.2601	0.024068	1.618559997
1-Hexadecanol	0.058662542	0.042819473	1.376243044	0.005336011	-3.3832	0.0041348	2.3835	0.020198	1.694691632
5,6-Dihydro-5-fluorouracil	0.058568753	0.06418904	1.374042725	0.005372578	-3.4213	0.005415	2.2664	0.023913	1.621365936
Gabapentin	0.05838094	0.064918991	1.36963658	0.005345266	-3.3928	0.0032487	2.4883	0.016303	1.787732471
Deltaline	0.058076709	0.004451928	1.362499206	0.005365148	-3.4135	0.0043461	2.3619	0.021044	1.676871707
8,12-Diethyl-3-vinylbacteriochlorophyllide d	0.058002224	0.052217036	1.360751767	0.005374595	-3.4235	0.0068153	2.1665	0.028286	1.548428463
L-Octanoylcarnitine	-0.057957309	-0.012811627	1.359698044	-0.005319181	3.3658	0.0060357	2.2193	0.025827	1.587926037
S-beta-Tyrosine	0.057955878	0.019965333	1.359664475	0.005353977	-3.4019	0.0031797	2.4976	0.016103	1.793093207
5-Hydroxyindoleacetylglycine	-0.057833785	0.00913067	1.356800127	-0.005178923	3.2246	0.0047028	2.3276	0.022	1.657577319
Beta-D-Glucose 6-phosphate	0.057143402	0.034935182	1.340603525	0.005444012	-3.4974	0.0029073	2.5365	0.014999	1.823937695
Guanosine	0.057129413	0.033051734	1.340275323	0.005426562	-3.4786	0.0026832	2.5713	0.014479	1.839261432
2,4-Dinitrotoluene	0.056727227	-0.026191684	1.330839897	0.004935725	-2.9949	0.0088943	2.0509	0.034575	1.461237811
L-Tyrosine	0.056546519	-0.001753104	1.32660043	0.005156922	-3.2031	0.0049313	2.307	0.022386	1.650023501
Capsidiol	0.056498043	0.015560053	1.325463163	0.005404235	-3.4548	0.0028704	2.5421	0.014948	1.825416911
4-Phenylbutyrate	0.056334704	-0.001593514	1.321631188	0.005222983	-3.2682	0.0048767	2.3119	0.022386	1.650023501
L-Rhamnofuranose	-0.056289317	0.018715725	1.320566388	-0.005321705	3.3684	0.0051295	2.2899	0.023003	1.638215521
2-Hydroxybutyric acid	0.056269805	0.062427331	1.320108626	0.005154482	-3.2007	0.0070489	2.1519	0.028822	1.540275886
3-Methylindole	0.056039659	0.060095015	1.314709328	0.005379682	-3.4288	0.0033318	2.4773	0.016569	1.780703702
5-Methylthioadenosine	0.055890352	-0.003763638	1.311206547	0.005077888	-3.127	0.0083126	2.0803	0.033011	1.481341319
Genistein	0.055858361	0.049564219	1.310456011	0.005201482	-3.2469	0.0056765	2.2459	0.024673	1.607778041
Phosphonoacetate	0.055571442	0.07782643	1.303724793	0.005192425	-3.2379	0.0046299	2.3344	0.021843	1.660687714
Sedoheptulose 7-phosphate	0.055425916	0.070715592	1.300310718	0.005107102	-3.1549	0.0084662	2.0723	0.033381	1.476500657
Guanidoacetic acid	0.055043092	0.058676244	1.291329536	0.005222524	-3.2678	0.0044361	2.353	0.021294	1.67174275
Dibutyl phthalate	0.054978969	0.055582807	1.289825183	0.005187419	-3.233	0.0046152	2.3358	0.021843	1.660687714
Antibiotic G-418	-0.054926485	-0.011017474	1.288593903	-0.005200943	3.2463	0.0061146	2.2136	0.02591	1.586532587
gamma-Glutamylcysteine	0.054790679	0.061590421	1.285407833	0.005048447	-3.0992	0.0061959	2.2079	0.02591	1.586532587
D-Ornithine	0.054640266	0.066073897	1.281879093	0.004989441	-3.0441	0.0077188	2.1124	0.031329	1.504053467
R-mandelic Acid	0.053911286	-0.023356009	1.264776985	0.004997278	-3.0514	0.0082344	2.0844	0.032937	1.48231596
6beta-Hydroxytestosterone	-0.053692933	0.005683634	1.259654337	-0.004979367	3.0348	0.0081797	2.0873	0.032937	1.48231596
Gemfibrozil	-0.05341431	0.01410358	1.253117767	-0.004990312	3.0449	0.0069782	2.1563	0.028746	1.541422579
o-Toluate	0.053373721	0.07434867	1.252165518	0.005087053	-3.1357	0.0061882	2.2084	0.02591	1.586532587
Harmalol	0.053320208	0.008534617	1.250910088	0.005084115	-3.1329	0.0058813	2.2305	0.025363	1.595799378
14,15-DiHETrE	-0.053284374	0.019892946	1.250069402	-0.004835603	2.9052	0.0094959	2.0225	0.036656	1.435854928
Palmitoyl-L-carnitine	-0.052856473	-0.019256866	1.240030721	-0.004818378	2.89	0.015254	1.8166	0.056511	1.247867008
Rimantadine	0.052779599	0.088084928	1.238227219	0.004898459	-2.9612	0.0088209	2.0545	0.034533	1.461765691
beta-D-3-Ribofuranosyluric acid	0.052771083	-0.025034881	1.238027423	0.004798853	-2.873	0.012089	1.9176	0.04634	1.334043971
L-Isoleucine	0.051273565	0.023069713	1.202895159	0.00456229	-2.673	0.015681	1.8046	0.057705	1.238786555
4a-Carbinolamine tetrahydrobiopterin	0.050998646	0.076017475	1.19644547	0.004478928	-2.6055	0.018882	1.7239	0.066814	1.175132527
N-Formyl-L-methionine	0.050953725	-0.012978972	1.195391597	0.004635886	-2.7339	0.014694	1.8329	0.054805	1.261179818
12-Hydroxydodecanoic acid	0.05073012	0.08548953	1.190145742	0.004750146	-2.8307	0.01304	1.8847	0.048967	1.310096503
Exemestane	0.050316901	-0.008658839	1.180451484	0.0049927	-3.0471	0.012976	1.8869	0.048967	1.310096503
2-Iminobutanoate	0.050211781	0.055992607	1.177985342	0.00425647	-2.4321	0.026008	1.5849	0.085453	1.068272686
3-Hydroxyanthranilic acid	0.050104129	0.041661984	1.1754598	0.004678477	-2.7696	0.012991	1.8864	0.048967	1.310096503
Glutaric acid	-0.050088991	-0.002737562	1.175104655	-0.004421314	2.5597	0.019723	1.705	0.068471	1.164493329
1-palmitoylglycerophosphocholine	-0.050006015	0.037360633	1.17315801	-0.004195154	2.3859	0.028786	1.5408	0.091066	1.040643739
Dicyclomine	0.049953199	0.055971342	1.171918934	0.004422565	-2.5607	0.021385	1.6699	0.072419	1.140147476
5S-HpETE	-0.049911929	0.011346366	1.170950708	-0.004443424	2.5772	0.019021	1.7208	0.066875	1.174736205
6-Phosphogluconic acid	-0.04918595	0.040301628	1.153919005	-0.004470827	2.599	0.018228	1.7393	0.065764	1.182011779
Palmitoleic acid	-0.049082067	-0.07595029	1.151481882	-0.004416411	2.5558	0.020528	1.6877	0.07038	1.152550738
Pyridoxamine	0.048881658	0.078824124	1.146780216	0.004533392	-2.6495	0.018082	1.7428	0.065666	1.182659438
Ritodrine	-0.048870943	0.090621389	1.146528838	-0.00453181	2.6482	0.021137	1.6749	0.072024	1.142522763
L-Histidine	0.04871358	0.042196419	1.142837036	0.0040627	-2.2882	0.043519	1.3613	0.12643	0.898149862
D-4-Hydroxy-2-oxoglutarate	0.048034647	0.090889493	1.126909035	0.004546144	-2.6598	0.01644	1.7841	0.060097	1.221147207
S-Pinocembrin	0.047858012	-0.038673713	1.122765125	0.004200081	-2.3896	0.028297	1.5483	0.090288	1.044369967
all-trans-Retinoic acid	-0.047763492	0.018724912	1.120547655	-0.004362883	2.5139	0.021755	1.6624	0.073224	1.135346551
2S-Liquiritigenin	0.047432537	0.019325957	1.112783347	0.004664627	-2.7579	0.018402	1.7351	0.06596	1.180719353
Pantothenic acid	0.047015904	0.068179991	1.103008992	0.00466323	-2.7568	0.018685	1.7285	0.066541	1.176910677
Urocanic acid	0.046891343	0.035795039	1.100086751	0.004211612	-2.3982	0.027553	1.5598	0.089466	1.048341979
Gentamicin C2b	0.046465943	-0.023486421	1.090106709	0.004252993	-2.4295	0.027475	1.5611	0.089466	1.048341979
2-Arachidonoylglycerol	0.046312657	0.037524252	1.086510575	0.004038936	-2.2709	0.047117	1.3268	0.13476	0.870438998
Phloroglucinol	0.046264882	0.089745689	1.085389758	0.00422043	-2.4048	0.034055	1.4678	0.10494	0.97905894
Ecgonine	0.046118675	0.025802934	1.081959687	0.004479353	-2.6059	0.01964	1.7069	0.068471	1.164493329
Porphobilinogen	0.045954985	0.091638342	1.078119469	0.004341983	-2.4977	0.022691	1.6441	0.075913	1.119683845
Astragalin	0.045850251	0.057008691	1.075662388	0.00432189	-2.4821	0.02827	1.5487	0.090288	1.044369967
Epinephrine	0.045836107	-0.029546403	1.075330552	0.00372265	-2.0494	0.069287	1.1593	0.17956	0.745790403
Protoporphyrinogen IX	0.045644985	0.026209649	1.070846764	0.004364292	-2.515	0.023028	1.6378	0.076115	1.118529748
3,3-Dimethoxybenzidine	0.045607813	0.03702143	1.069974707	0.003881416	-2.1588	0.05741	1.241	0.15766	0.802278478
Curcumenol	0.045551884	-0.022510959	1.068662597	0.003911071	-2.1797	0.048316	1.3159	0.13677	0.864009153
Diaminopimelic acid	0.045484962	0.059465597	1.067092564	0.004117688	-2.3284	0.036019	1.4435	0.10777	0.967502117
D-Alanyl-D-alanine	-0.045217944	-0.022428353	1.060828245	-0.004183702	2.3773	0.03476	1.4589	0.10543	0.977035793
4-Oxoglutaramate	0.045132463	0.025059707	1.058822834	0.004142011	-2.3463	0.036307	1.44	0.10777	0.967502117
Cerulenin	0.044927911	-0.003248684	1.054023967	0.004207075	-2.3948	0.027721	1.5572	0.089486	1.048244904
Rosmarinic acid	-0.044828325	-0.012751362	1.051687648	-0.003742347	2.0628	0.056271	1.2497	0.15531	0.80880058
5-Hydroxyindoleacetic acid	0.044795825	0.102823427	1.050925195	0.00414314	-2.3472	0.032265	1.4913	0.10062	0.997315687
Erucic acid	0.044705752	0.027477473	1.048812046	0.004071523	-2.2946	0.03422	1.4657	0.10494	0.97905894
Mefenamic acid	-0.044491646	0.020230559	1.043789046	-0.003659693	2.0069	0.062519	1.204	0.16768	0.775518735
Quadrone	0.044419093	-0.053984423	1.042086928	0.00440766	-2.5489	0.020225	1.6941	0.069775	1.156300155
Xenognosin B	0.044368541	0.020774223	1.040900969	0.004191844	-2.3834	0.029093	1.5362	0.091246	1.039786165
Xanthurenic acid	0.044215077	0.006682208	1.037300635	0.004024705	-2.2607	0.042073	1.376	0.12288	0.910518797
N-Alpha-acetyllysine	0.044209066	0.010133404	1.037159633	0.004330839	-2.489	0.022886	1.6404	0.076102	1.11860393
Quinate	-0.044096362	0.06141749	1.034515548	-0.00364005	1.9937	0.069256	1.1595	0.17956	0.745790403
Lupanine	-0.04388641	0.008373226	1.029589997	-0.003738859	2.0604	0.066292	1.1785	0.1739	0.759700418
Pseudouridine	0.043308291	0.062959163	1.016027132	0.004106233	-2.32	0.034499	1.4622	0.10521	0.977942979
Decanoyl-L-carnitine	-0.043267574	-0.037575456	1.015071905	-0.003796972	2.1002	0.059358	1.2265	0.16221	0.789922376
2-Deoxystreptamine	0.043223223	0.07261137	1.014031405	0.004026657	-2.2621	0.036315	1.4399	0.10777	0.967502117
6-Amino-6-deoxyfutalosine	-0.042864565	-0.035413479	1.005617164	-0.003946302	2.2046	0.045737	1.3397	0.13218	0.878834252
Metoclopramide	0.042560921	0.094386766	0.998493573	0.004045192	-2.2755	0.036049	1.4431	0.10777	0.967502117
D-Glucose	0.042306197	0.021784071	0.992517667	0.003847627	-2.1353	0.047002	1.3279	0.13476	0.870438998
Formylanthranilic acid	0.042289147	0.043821145	0.992117675	0.003616804	-1.9782	0.063485	1.1973	0.16848	0.773451646
Campestanol	0.0420985	0.024292894	0.987645041	0.00363176	-1.9882	0.062249	1.2059	0.16768	0.775518735
5-Hydroxypentanoic acid	0.042091961	0.021883073	0.987491628	0.004180568	-2.375	0.02887	1.5395	0.091066	1.040643739
Inosine	-0.042075506	0.003441129	0.987105589	-0.004028165	2.2631	0.04033	1.3944	0.11842	0.926574943
Corticosterone	-0.041794452	-0.03495486	0.980511962	-0.003754774	2.0713	0.05346	1.272	0.15056	0.822290394
D-Mannose	0.041605096	-0.016052241	0.976069614	0.003730635	-2.0548	0.054721	1.2618	0.15259	0.816473927
Phenylacetylglycine	-0.041596812	0.061497921	0.975875272	-0.003414266	1.8457	0.089664	1.0474	0.21708	0.663380187
3-Dehydro-L-gulonate 6-phosphate	0.041397536	0.021831031	0.971200189	0.003979436	-2.2282	0.038909	1.4099	0.11486	0.939831188
Cholesterol	0.041380618	-0.029799063	0.970803287	0.003586813	-1.9583	0.074289	1.1291	0.18747	0.727068221
Estrone	-0.041015981	-0.070443108	0.962248762	-0.004242917	2.4218	0.033503	1.4749	0.1039	0.983384452
Antibiotic JI-20A	-0.040324758	0.029450899	0.946032442	-0.003620051	1.9804	0.064077	1.1933	0.16924	0.771496983
Caffeine	0.040119005	0.073486791	0.941205407	0.003508291	-1.9067	0.074378	1.1286	0.18747	0.727068221
3,4-Dihydroxyphenylpropanoate	0.040048091	0.011305373	0.939541749	0.003591702	-1.9615	0.066473	1.1774	0.1739	0.759700418
Acetylcysteine	-0.039776667	0.090237072	0.933174043	-0.003447663	1.8673	0.080364	1.0949	0.19982	0.699361045
Homocitrulline	-0.039589824	-0.044778409	0.928790654	-0.003919835	2.1858	0.055258	1.2576	0.15328	0.814514508
alpha-Ketoisovaleric acid	0.039408352	0.044909751	0.924533246	0.003502543	-1.9029	0.075265	1.1234	0.18885	0.723883011
Norselegiline	0.039389157	-0.046185387	0.92408294	0.003279704	-1.7602	0.10143	0.99384	0.23624	0.626646566
Pentadecanoic acid	-0.039235597	0.041330728	0.92048035	-0.003862286	2.1455	0.048292	1.3161	0.13677	0.864009153
4,5-Dihydroorotic acid	0.039199208	0.067071893	0.919626656	0.003628175	-1.9858	0.062577	1.2036	0.16768	0.775518735
Adenine	0.038851692	0.044569732	0.91147383	0.003366745	-1.8153	0.086184	1.0646	0.21144	0.67481285
Epiandrosterone	0.038720012	0.069829227	0.908384559	0.003737531	-2.0595	0.054733	1.2617	0.15259	0.816473927
Moxonidine	0.038336368	0.006020701	0.899384149	0.003638501	-1.9927	0.063245	1.199	0.16848	0.773451646
N5-L-1-Carboxyethyl-L-ornithine	-0.038271631	0.013136081	0.897865399	-0.00327581	1.7577	0.10512	0.97833	0.24275	0.614840761
6-Keto-prostaglandin F1a	-0.038199018	-0.066570836	0.896161876	-0.003657958	2.0057	0.060804	1.2161	0.16534	0.781622067
Oxybutynin	0.037933585	0.035710276	0.889934708	0.003103298	-1.6507	0.12926	0.88852	0.27444	0.561552589
L-Tryptophan	0.037589642	-0.020673994	0.881865697	0.003500319	-1.9014	0.073701	1.1325	0.18747	0.727068221
Sphinganine 1-phosphate	-0.037293079	0.06169132	0.874908242	-0.003362242	1.8124	0.086704	1.062	0.21177	0.674135563
Melphalan	-0.036748521	0.048373934	0.862132705	-0.003231274	1.7298	0.1068	0.97142	0.24463	0.611490285
8-Shogaol	-0.036615684	0.003827784	0.859016307	-0.003487431	1.8931	0.082242	1.0849	0.20358	0.69126489
Isoetharine	0.036568006	0.05692001	0.85789778	0.003201389	-1.7112	0.10554	0.97657	0.24275	0.614840761
17a-Estradiol	-0.036523203	-0.047159966	0.856846679	-0.003100899	1.6492	0.11905	0.92426	0.26287	0.580258975
N-Methylethanolaminium phosphate	-0.03633899	0.041732374	0.852524976	-0.003133163	1.669	0.11324	0.94601	0.25307	0.596759335
3-AMP	0.036315417	0.054115613	0.851971954	0.003406659	-1.8408	0.086144	1.0648	0.21144	0.67481285
Sphingosine 1-phosphate	0.036303625	0.054331555	0.851695301	0.003414207	-1.8457	0.089178	1.0497	0.21686	0.663820547
Taurohyocholate	-0.035806526	0.011035284	0.84003319	-0.003261981	1.749	0.099706	1.0013	0.23425	0.6303204
2-Dehydropantoate	0.035598066	0.049591622	0.835142646	0.003257834	-1.7464	0.099347	1.0028	0.23425	0.6303204
Prostaglandin D2	0.035426395	0.008804495	0.83111519	0.003582723	-1.9556	0.070413	1.1523	0.18128	0.741650107
Pelargonic acid	0.035216933	0.092550963	0.826201145	0.003572173	-1.9486	0.070607	1.1512	0.18128	0.741650107
3,4-Dihydroxyphenylglycol	0.035107816	0.011750656	0.823641222	0.003342407	-1.7998	0.092208	1.0352	0.22227	0.65311915
Chenodeoxycholic acid	-0.035105172	-0.079048095	0.823579197	-0.003280034	1.7604	0.096693	1.0146	0.23106	0.636275231
Benzoate	0.034764312	0.028643039	0.815582493	0.003165546	-1.689	0.10885	0.96319	0.24524	0.610408693
Retinol	-0.034515399	-0.005163655	0.809742919	-0.002909615	1.5337	0.14317	0.84415	0.2971	0.527097348
Acetyl-maltose	0.034387499	-0.061474963	0.80674234	0.003132988	-1.6689	0.11245	0.94904	0.25232	0.598048324
Oleamide	0.034292275	0.072463466	0.804508351	0.003195056	-1.7073	0.105	0.9788	0.24275	0.614840761
Citric acid	-0.034200293	-0.013026639	0.802350427	-0.003330889	1.7925	0.099728	1.0012	0.23425	0.6303204
N-Acetyl-L-phenylalanine	-0.034189245	0.063070026	0.802091243	-0.00304962	1.6179	0.12499	0.90313	0.26846	0.571120414
1,1-Dimethylbiguanide	0.034187201	0.082130659	0.802043286	0.003190142	-1.7042	0.10863	0.96403	0.24524	0.610408693
Troxilin B3	-0.033997481	0.057286047	0.797592394	-0.002854309	1.5008	0.15195	0.8183	0.3095	0.509339347
gamma-Aminobutyric acid	0.033876762	-0.022216633	0.794760272	0.002969063	-1.5693	0.14963	0.82499	0.30704	0.512805043
Deoxycholic acid	-0.03372175	-0.083580566	0.791123653	-0.003119966	1.6609	0.11541	0.93774	0.25689	0.590252801
4-Pyridoxic acid	-0.03349647	0.025424383	0.785838496	-0.0027626	1.4469	0.17083	0.76743	0.33297	0.477594894
Cytosine	0.033392228	0.080772383	0.78339295	0.003080033	-1.6365	0.12675	0.89704	0.2712	0.566710315
Propionylcarnitine	0.033309543	0.010578271	0.781453123	0.002777107	-1.4554	0.16868	0.77295	0.33182	0.479097441
3-Dehydroecdysone	-0.033198698	0.013458068	0.778852668	-0.002953114	1.5597	0.14136	0.84967	0.29619	0.528429608
4-Hydroxycinnamoylagmatine	0.032988305	0.017629147	0.773916782	0.002640835	-1.3763	0.19445	0.71118	0.35342	0.451708877
5-L-Glutamyl-L-glutamate	-0.032950023	-0.05141702	0.773018661	-0.003088876	1.6419	0.11844	0.9265	0.26256	0.580771436
Nonadecanoic acid	-0.032892441	-1.09E-05	0.771667773	-0.003171378	1.6926	0.10838	0.96507	0.24524	0.610408693
9-Riburonosyladenine	0.032798229	0.025927605	0.769457537	0.003575312	-1.9507	0.073548	1.1334	0.18747	0.727068221
Arachidic acid	-0.03278723	0.067056889	0.769199498	-0.002704455	1.413	0.17726	0.75139	0.33857	0.470351526
Capric acid	0.032513056	0.032783733	0.762767267	0.003284823	-1.7634	0.095053	1.022	0.22813	0.6418176
L-Arginine	0.032491101	0.078686094	0.762252212	0.003053367	-1.6202	0.13118	0.88212	0.27745	0.556815271
3,4-Dihydroxymandelic acid	0.032461532	0.01129786	0.761558511	0.002618676	-1.3635	0.19011	0.72099	0.34981	0.45616778
Sorbitol	0.032457287	0.016508286	0.761458906	0.003477019	-1.8863	0.078942	1.1027	0.19718	0.705137138
Nitrendipine	0.032452854	0.033693549	0.761354925	0.003061827	-1.6254	0.12181	0.91432	0.26565	0.57569018
Glutathione	0.032144151	-0.039519246	0.754112645	0.0028353	-1.4896	0.15765	0.80231	0.31644	0.499708624
Succinic acid	0.031990056	-0.059315709	0.750497521	0.003061144	-1.6249	0.12224	0.91279	0.26565	0.57569018
N7-Methylguanosine	0.031920214	0.039943355	0.748858993	0.00329691	-1.771	0.09916	1.0037	0.23425	0.6303204
3-Indoleacrylate	0.031896548	-0.024440284	0.748303797	0.003206644	-1.7145	0.10787	0.96712	0.24524	0.610408693
Thymine	0.031878618	0.032840032	0.747883154	0.003045756	-1.6156	0.12378	0.90737	0.26694	0.573586344
Heptanoic acid	-0.03184482	0.015721416	0.747090231	-0.00327287	1.7559	0.10048	0.99792	0.23502	0.628895178
Aminomalonic acid	0.031797882	0.079686679	0.745989051	0.002862601	-1.5058	0.15022	0.82326	0.30712	0.512691901
Xanthine	-0.031700052	0.053270823	0.743693932	-0.002479999	1.2845	0.22047	0.65665	0.38101	0.419063626
Tamoxifen	0.031694164	0.046517531	0.74355579	0.002552206	-1.3255	0.213	0.67163	0.37325	0.428000184
Thymidine	-0.031477985	-0.00052437	0.73848415	-0.002657379	1.3858	0.18306	0.73741	0.34138	0.466761926
Azelaic acid	0.031416252	-0.029288355	0.737035875	0.002715126	-1.4192	0.17292	0.76216	0.33355	0.476839055
L-Glutamine	0.031390045	0.033559057	0.736421058	0.002884263	-1.5186	0.1567	0.80494	0.31568	0.500752932
Baicalein	0.031087428	0.066600194	0.729321556	0.00279972	-1.4687	0.15967	0.79677	0.31934	0.495746679
Ornithine	0.030877866	0.073117494	0.724405176	0.002815716	-1.4781	0.16154	0.79173	0.32075	0.493833335
N6-Acetyl-L-lysine	-0.030803502	0.094166254	0.722660556	-0.002490497	1.2904	0.22204	0.65358	0.38182	0.418141327
Confertifolin	0.030779037	-0.048596466	0.722086606	0.002519601	-1.3069	0.20821	0.68149	0.36838	0.433703956
Isocitric acid	0.030651219	0.033078357	0.719087942	0.002831433	-1.4873	0.15444	0.81124	0.31228	0.505455829
Pyrimidodiazepine	-0.030649413	0.05097642	0.719045593	-0.002699737	1.4103	0.17825	0.74897	0.33891	0.469915617
26-Hydroxyecdysone	-0.030634182	0.003640941	0.718688267	-0.002760242	1.4455	0.17098	0.76705	0.33297	0.477594894
Cinchonidine	0.030578358	-0.013238436	0.717378606	0.002912599	-1.5355	0.14219	0.84712	0.29619	0.528429608
D-Glucuronic Acid	0.030576743	0.065084148	0.717340718	0.002872443	-1.5116	0.14915	0.82639	0.30704	0.512805043
Uric acid	0.03053966	0.068652624	0.716470743	0.003053396	-1.6202	0.12733	0.89506	0.27138	0.566422162
Uridine	0.030451392	0.06034131	0.714399946	0.003072591	-1.6319	0.12195	0.91383	0.26565	0.57569018
3-Dehydrosphinganine	-0.030448818	0.035142881	0.714339561	-0.00256455	1.3325	0.2032	0.69209	0.36182	0.441507431
Hydroxyphenyllactic acid	0.030271807	-0.063990571	0.710186821	0.002597764	-1.3515	0.19464	0.71077	0.35342	0.451708877
Maleic acid	-0.030271191	0.046006563	0.710172359	-0.002777081	1.4554	0.17342	0.76089	0.33355	0.476839055
1-Methylhistidine	0.030205858	0.09847368	0.708639622	0.003084065	-1.6389	0.1238	0.90728	0.26694	0.573586344
gamma-Glutamylalanine	0.030106891	-0.042679922	0.706317842	0.002477455	-1.283	0.21576	0.66603	0.37571	0.425147245
Isoniazid alpha-ketoglutaric acid	0.029935184	-0.095784818	0.702289536	0.002761566	-1.4463	0.1666	0.77833	0.32961	0.481999621
3-Methyl-L-tyrosine	0.029926353	0.086475893	0.702082348	0.002658755	-1.3866	0.18276	0.73812	0.34138	0.466761926
Fructose 1,6-bisphosphate	0.029906328	-0.008174254	0.701612553	0.00272305	-1.4238	0.17191	0.76469	0.33297	0.477594894
Fisetin	0.029853984	-0.001446405	0.70038455	0.002693468	-1.4067	0.17867	0.74796	0.33891	0.469915617
Phenylacetylglutamine	0.029808929	0.07308139	0.699327552	0.002930365	-1.5461	0.14219	0.84714	0.29619	0.528429608
Trioxsalen	0.029583859	0.061081144	0.69404733	0.003069294	-1.6299	0.12184	0.91419	0.26565	0.57569018
4Z,7Z,10Z,13Z,16Z,19Z-Docosahexaenoic acid ethyl ester	-0.029530208	-0.074260239	0.692788656	-0.002673252	1.395	0.18215	0.73956	0.34138	0.466761926
Estradiol	-0.02951925	-0.078047362	0.692531575	-0.002877821	1.5148	0.14894	0.82698	0.30704	0.512805043
Taurocholic acid	-0.029341817	-0.00014114	0.688368943	-0.00258409	1.3437	0.19932	0.70046	0.35606	0.448476812
Ursodeoxycholic acid	0.028738618	-0.000326587	0.674217689	0.00294244	-1.5533	0.14014	0.85345	0.29525	0.529810094
Equol	-0.028621399	-0.014127843	0.671467692	-0.002293132	1.1799	0.25612	0.59155	0.42456	0.372060925
Ureidopropionic acid	0.028597156	-0.01533381	0.670898932	0.002417602	-1.2493	0.22761	0.6428	0.3902	0.408712735
Berberine	-0.028523065	0.014624041	0.669160732	-0.002858365	1.5032	0.15409	0.81221	0.31228	0.505455829
o-Hydroxylaminobenzoate	-0.028507387	0.03395878	0.668792918	-0.002728114	1.4268	0.17607	0.75431	0.33747	0.471764829
N-Acetyl-L-aspartic acid	0.028467205	0.040300974	0.667850236	0.002872421	-1.5116	0.16138	0.79216	0.32075	0.493833335
Allocholic acid	-0.028455105	-0.091304857	0.667566382	-0.002740591	1.4341	0.16891	0.77233	0.33182	0.479097441
16R-HETE	-0.028451431	0.062111637	0.667480186	-0.002264294	1.1639	0.26623	0.57475	0.4335	0.363010898
Pentostatin	0.028441864	0.039994992	0.66725574	0.002545405	-1.3216	0.20663	0.68481	0.36675	0.435629877
Biopterin	-0.028403267	-0.045655745	0.666350247	-0.002722101	1.4233	0.17179	0.76501	0.33297	0.477594894
FAD	0.028268572	0.046463639	0.663190242	0.002677956	-1.3977	0.18098	0.74238	0.34138	0.466761926
3-Methylindolepyruvate	-0.028217628	0.015880543	0.661995094	-0.002568714	1.3349	0.19866	0.70189	0.35604	0.448501208
Ribose 1,5-bisphosphate	0.02818727	0.074215761	0.661282874	0.002652805	-1.3831	0.18539	0.73192	0.3434	0.464199709
Thromboxane B2	-0.027819519	0.056821885	0.652655307	-0.002266452	1.1651	0.26101	0.58334	0.42881	0.367735095
S-Adenosylmethionine	0.027791121	0.070367401	0.651989089	0.002668113	-1.392	0.18201	0.73991	0.34138	0.466761926
Galactaric acid	0.027595713	0.041168652	0.647404741	0.002629841	-1.3699	0.18968	0.72199	0.34981	0.45616778
Dihydrouracil	0.027594183	-0.037740229	0.647368848	0.002155944	-1.1043	0.28433	0.54618	0.44763	0.349080815
Sucrose	0.027480678	-0.04366986	0.644705979	0.002277895	-1.1714	0.25796	0.58845	0.42505	0.371559979
N-Acetylaspartylglutamic acid	0.02724088	0.01501192	0.639080236	0.002597498	-1.3514	0.19403	0.71213	0.35342	0.451708877
Genistin	-0.027148751	0.092244795	0.636918869	-0.002506814	1.2997	0.21243	0.67279	0.37325	0.428000184
2-Ketobutyric acid	0.026971089	0.041107113	0.632750865	0.002298408	-1.1828	0.25233	0.59802	0.41954	0.377226626
Choline sulfate	-0.026836955	-0.083214142	0.62960403	-0.002572659	1.3371	0.198	0.70334	0.35601	0.448537803
Glycocholic acid	0.026610576	0.027264994	0.624293097	0.002401931	-1.2405	0.23117	0.63606	0.39165	0.407101869
Hydroxyzine	-0.026447902	-0.017384493	0.620476715	-0.00261099	1.3591	0.19176	0.71724	0.35166	0.453877028
Aniline	0.026415796	0.037400524	0.619723495	0.00235497	-1.2143	0.24049	0.6189	0.40572	0.391773583
Ciliatine	0.026110218	-0.025381377	0.612554543	0.002612537	-1.36	0.19589	0.70799	0.35447	0.450420515
6-Hydroxymelatonin	-0.026075862	0.055595432	0.611748532	-0.002405346	1.2424	0.23076	0.63684	0.39165	0.407101869
Ethoprophos	-0.026034453	0.024879321	0.610777058	-0.002420542	1.251	0.2313	0.63583	0.39165	0.407101869
2-Aminobenzenesulfonate	0.025953257	-0.024234488	0.608872171	0.002474023	-1.2811	0.21732	0.66291	0.37723	0.423393776
Adipate semialdehyde	0.025951459	0.008311216	0.608830004	0.002590218	-1.3472	0.1965	0.70664	0.35447	0.450420515
Melibiose	-0.025720832	-0.041241122	0.603419397	-0.002173912	1.1142	0.28233	0.54924	0.44716	0.349537053
Alpha-Tocotrienol	0.025671882	-0.018401377	0.602271033	0.002451704	-1.2685	0.22088	0.65585	0.38101	0.419063626
Hepoxilin B3	-0.02554999	0.026821914	0.5994114	-0.002002481	1.021	0.32091	0.49362	0.49161	0.308379292
Hydroquinone	-0.025542538	0.036107461	0.599236579	-0.002260002	1.1615	0.2658	0.57544	0.4335	0.363010898
LysoPA160/00	0.025414894	0.031347623	0.596242005	0.002654596	-1.3842	0.18435	0.73435	0.34264	0.465161939
Kyotorphin	-0.025246724	-0.012251622	0.59229667	-0.002364022	1.2193	0.24126	0.61752	0.40572	0.391773583
Argininosuccinic acid	-0.02509889	-0.041181317	0.588828444	-0.002072897	1.0591	0.30527	0.51532	0.47333	0.324835969
3-Sulfinylpyruvic acid	0.025072224	0.054535158	0.58820285	0.002150968	-1.1016	0.28528	0.54472	0.44763	0.349080815
4-Guanidinobutanoic acid	-0.02506792	-0.019059841	0.588101866	-0.002170495	1.1123	0.28544	0.54448	0.44763	0.349080815
Apigenin	0.024999626	-0.081440347	0.586499662	0.002315801	-1.1925	0.24916	0.60352	0.41552	0.381408068
N-D-Glucosylarylamine	0.024986392	-0.03096047	0.586189189	0.001993084	-1.0159	0.32355	0.49006	0.49337	0.306827262
Ketoleucine	0.024953695	-0.007705672	0.58542211	0.00224463	-1.1531	0.2641	0.57823	0.43259	0.363923524
Palmitic acid	0.024805827	0.027368558	0.581953085	0.002488395	-1.2892	0.21437	0.66883	0.37447	0.426582969
Falcarindiol	-0.024586503	-0.080852924	0.576807655	-0.002338123	1.2049	0.24388	0.61282	0.40795	0.389393063
Adenosine	0.024240714	0.061732654	0.568695338	0.002186832	-1.1213	0.27701	0.55751	0.44193	0.354646516
N-Acetyllactosamine	0.024217586	0.060540931	0.568152752	0.002256243	-1.1595	0.27175	0.56583	0.4399	0.356646038
Dimethylglycine	-0.023669693	0.060422114	0.555299001	-0.001774456	0.89916	0.38551	0.41396	0.56148	0.250665709
Theophylline	-0.023411566	0.041270837	0.549243236	-0.002293889	1.1803	0.25768	0.58892	0.42505	0.371559979
S-Coclaurine	0.023389114	0.024712896	0.548716517	0.002133038	-1.0918	0.28941	0.53849	0.45256	0.344323834
trans-Cinnamate	0.023367309	0.097707704	0.548204972	0.002023824	-1.0325	0.32151	0.49281	0.49161	0.308379292
Vanillylmandelic acid	0.022997687	0.002782109	0.539533498	0.002245018	-1.1533	0.27303	0.56379	0.44068	0.355876659
Protoporphyrin IX	-0.022938089	-0.083052459	0.53813531	-0.00219706	1.1269	0.27579	0.55942	0.44127	0.355295597
7-Methylguanine	-0.022602742	0.06121627	0.530267955	-0.001621074	0.8184	0.43196	0.36456	0.59188	0.227766335
4-Quinolinecarboxylic acid	0.022540002	0.07516983	0.528796064	0.001977834	-1.0077	0.32698	0.48548	0.49722	0.303451411
cis-Aconitic acid	-0.022513081	-0.02926207	0.528164481	-0.001623705	0.81978	0.42778	0.36878	0.59124	0.228236192
Decarbamoylnovobiocin	-0.022490979	-0.021358901	0.527645967	-0.001728364	0.8748	0.39419	0.4043	0.56782	0.245789315
Choline	0.02246399	-0.02363041	0.527012788	0.001915051	-0.97401	0.34339	0.46422	0.51648	0.286946491
Adipate	0.02245354	0.042035205	0.52676764	0.002433246	-1.2581	0.23093	0.63651	0.39165	0.407101869
Citramalic acid	0.022275162	-0.006866163	0.522582817	0.002161632	-1.1075	0.28272	0.54865	0.44716	0.349537053
Hydroxykynurenine	0.022137368	0.087368758	0.519350137	0.001744208	-0.88316	0.3888	0.41028	0.56478	0.248120691
Pramoxine	0.022109341	-0.028855822	0.518692618	0.001621154	-0.81844	0.42419	0.37244	0.59124	0.228236192
Chavicol	0.021792176	-0.072519667	0.51125181	0.001729073	-0.87517	0.39314	0.40546	0.56782	0.245789315
Secalciferol	0.021641003	0.007199932	0.507705239	0.001607552	-0.81132	0.42819	0.36836	0.59124	0.228236192
Bovinic acid	0.021549883	0.061882161	0.505567541	0.001893038	-0.96224	0.34869	0.45757	0.52303	0.2814734
S-Methylmalonic acid semialdehyde	0.021368766	-0.01059587	0.501318475	0.001826891	-0.92698	0.36621	0.43627	0.54195	0.266040779
Alternariol	0.021244073	0.097582922	0.498393127	0.002086947	-1.0667	0.30035	0.52238	0.46702	0.33066452
Naringenin	0.021210264	-0.029682685	0.497599969	0.001922768	-0.97815	0.34163	0.46645	0.51524	0.287990428
Uracil	-0.021156277	0.048100093	0.496333402	-0.001694866	0.85714	0.40734	0.39004	0.57951	0.236939065
Oxoadipic acid	0.02114401	0.037412833	0.496045619	0.002063595	-1.054	0.30769	0.51189	0.47443	0.323827857
Mifepristone	-0.021036785	-0.068156317	0.493530076	-0.002349475	1.2112	0.24182	0.61651	0.40572	0.391773583
L-Phenylalanine	0.021011504	0.100567529	0.492936971	0.001825239	-0.9261	0.37152	0.43001	0.54688	0.262107959
1-Arachidonoylglycerol	0.020901467	0.011169827	0.490355478	0.001977052	-1.0073	0.32795	0.4842	0.49732	0.303364075
3-Hydroxymethylglutaric acid	0.020835322	-0.035871986	0.488803704	0.001665087	-0.84148	0.41201	0.3851	0.58315	0.23421972
13S-HpOTrE	0.020676252	-0.022083473	0.48507186	0.002111496	-1.0801	0.29638	0.52815	0.46215	0.335217043
Myclobutanil	-0.020645739	-0.00040819	0.484356021	-0.002512925	1.3031	0.20906	0.67972	0.3687	0.433326862
L-Gulose	0.020614084	-0.00680215	0.483613379	0.002205598	-1.1316	0.27423	0.56189	0.44127	0.355295597
Taurochenodesoxycholic acid	-0.020436616	-0.005934171	0.479449911	-0.001681242	0.84997	0.41079	0.38638	0.58293	0.234383594
N-Acetylornithine	-0.020382681	0.05448085	0.478184581	-0.001483535	0.74671	0.46969	0.32819	0.62625	0.203252261
Bilirubin	-0.019713156	-0.079535919	0.462477303	-0.001875928	0.9531	0.35324	0.45193	0.52843	0.277012535
Biliverdin	0.019698391	-0.088157492	0.462130907	0.001611234	-0.81325	0.42963	0.36691	0.59141	0.228111336
alpha-D-Galactosyl-1,3-beta-D-galactosyl-1,4-N-acetyl-D-glucosamine	0.019527897	0.072958444	0.45813106	0.002192959	-1.1246	0.28011	0.55268	0.44559	0.351064564
Indolelactic acid	-0.019470929	0.000871132	0.456794564	-0.001466597	0.73793	0.47103	0.32695	0.62653	0.203058129
Juvenile hormone III	0.019470473	-0.063133815	0.456783884	0.001977176	-1.0074	0.33051	0.48081	0.49984	0.301168992
1H-Indole-3-carboxaldehyde	0.019207659	0.04295569	0.450618159	0.001659443	-0.83852	0.4146	0.38237	0.58532	0.232606636
Xanthoxin	-0.019146179	-0.058290863	0.449175835	-0.002223919	1.1416	0.269	0.57024	0.43674	0.35977703
Spermidine	0.019135263	0.045767588	0.448919732	0.001858286	-0.94369	0.35801	0.4461	0.53268	0.273533609
Butyryl-L-carnitine	-0.019120876	0.032268328	0.448582211	-0.00172751	0.87435	0.395	0.4034	0.56782	0.245789315
cis-1,2-Dihydronaphthalene-1,2-diol	-0.018829648	-0.042765045	0.441749909	-0.001819866	0.92325	0.37096	0.43067	0.54688	0.262107959
3-Hydroxyaminophenol	0.018787764	0.031763094	0.4407673	0.002056034	-1.0499	0.31068	0.50769	0.4777	0.320844759
Quinolinic acid	-0.018656019	0.004458719	0.437676517	-0.001579921	0.79688	0.44288	0.35371	0.60364	0.21922199
1-Methylxanthine	-0.018636923	-0.002285766	0.437228518	-0.001430889	0.71944	0.48453	0.31468	0.63986	0.193915038
Myriocin	-0.018421838	-0.031221255	0.432182543	-0.001716151	0.86835	0.39682	0.40141	0.56894	0.244933532
cis,cis-Muconate	0.018278528	-0.034392817	0.428820439	0.001700878	-0.86031	0.40094	0.39692	0.57189	0.242687497
Alantolactone	-0.018171499	-0.076240401	0.42630951	-0.002074039	1.0597	0.30634	0.5138	0.47367	0.324524121
Pyrimethamine	0.018133238	0.090191391	0.425411884	0.001800592	-0.91301	0.37346	0.42775	0.54828	0.260997596
Aspartame	-0.017706395	-0.034885174	0.415398002	-0.002198565	1.1277	0.27538	0.56006	0.44127	0.355295597
13E-11a-Hydroxy-9,15-dioxoprost-13-enoic acid	0.017621566	0.051005031	0.413407885	0.001749304	-0.88585	0.39237	0.40631	0.56782	0.245789315
7a-Hydroxyandrost-4-ene-3,17-dione	-0.017558541	-0.002062848	0.411929304	-0.001388143	0.69735	0.49468	0.30568	0.6517	0.185952279
N-Succinyl-L-citrulline	-0.017095354	-0.037847631	0.401062777	-0.001640408	0.82853	0.41865	0.37815	0.58781	0.23076303
Lenacil	-0.01694679	0.02517442	0.39757741	-0.001172323	0.58667	0.56693	0.24647	0.71124	0.147983827
Triacetate lactone	0.016795319	0.030859072	0.394023858	0.001550239	-0.7814	0.44743	0.34928	0.60683	0.216932957
Oxoglutaric acid	0.016584802	-0.075924148	0.38908506	0.001605974	-0.8105	0.42843	0.36812	0.59124	0.228236192
Stearic acid	0.016569391	0.095527595	0.388723507	0.001591474	-0.80292	0.43283	0.36368	0.59188	0.227766335
Ethylmethylacetic acid	0.016531595	0.027896798	0.387836798	0.001843903	-0.93603	0.36446	0.43836	0.5408	0.266963317
Dodecanoic acid	0.016368724	0.050840888	0.384015803	0.001632415	-0.82434	0.42062	0.37611	0.58781	0.23076303
1-Methyladenosine	-0.01629639	-0.017731426	0.382318812	-0.001589339	0.8018	0.43319	0.36332	0.59188	0.227766335
Cyclopentolate	0.016256525	-0.049582925	0.381383564	0.00128233	-0.64293	0.52845	0.277	0.68155	0.166502278
Kynurenic acid	0.016146271	0.00851791	0.378796972	0.001636597	-0.82654	0.41941	0.37736	0.58781	0.23076303
Fumaric acid	-0.016106258	-0.010994963	0.377858246	-0.00149632	0.75335	0.46103	0.33627	0.61919	0.208176066
Catechol	0.015945704	0.026157509	0.374091596	0.001634698	-0.82554	0.41989	0.37687	0.58781	0.23076303
3-Epiecdysone	-0.015914471	0.028881073	0.373358864	-0.001211373	0.6066	0.55581	0.25507	0.70693	0.150623588
Heme	-0.015897181	0.044205161	0.372953248	-0.001712578	0.86647	0.39814	0.39996	0.56936	0.244613047
Fluvoxamine	0.015773783	0.072157138	0.370058271	0.001609393	-0.81229	0.42743	0.36914	0.59124	0.228236192
Hydroxypyruvic acid	0.015766531	-0.018965986	0.369888143	0.001422347	-0.71502	0.48415	0.31502	0.63986	0.193915038
1-palmitoyl-dihydroxyacetone-phosphate	-0.015753033	-0.040379744	0.369571487	-0.001389046	0.69782	0.49657	0.30402	0.65264	0.185326312
Aminohydroquinone	0.015642499	0.08461688	0.366978301	0.001355951	-0.68076	0.50582	0.296	0.66322	0.178342386
Mesaconate	0.015599271	0.025221487	0.365964164	0.001805281	-0.9155	0.37764	0.42292	0.55148	0.258470233
Succinic acid semialdehyde	0.015493629	0.039391243	0.363485777	0.001295182	-0.64952	0.52516	0.27971	0.67896	0.168155811
Pyrimidine 5-nucleotide	0.015434999	0.041583385	0.362110284	0.001803063	-0.91432	0.37575	0.4251	0.55017	0.259503095
Sphinganine	0.015131503	0.058639439	0.354990181	0.001901056	-0.96652	0.35641	0.44805	0.53173	0.274308836
Phthalic acid	-0.014968019	0.016332067	0.351154788	-0.001304419	0.65426	0.52275	0.28171	0.67896	0.168155811
Prostaglandin F2a	0.014589799	-0.026334893	0.342281617	0.000995713	-0.49696	0.6253	0.20391	0.76087	0.118689539
Pimpinellin	0.014553398	0.004976597	0.341427633	0.001272058	-0.63766	0.53174	0.2743	0.6826	0.165833716
Alpha-D-Glucose	0.014129826	-0.000940779	0.331490492	0.001296989	-0.65045	0.52374	0.28088	0.67896	0.168155811
N,N-Diethylglycine	-0.014024971	0.032638207	0.329030555	-0.001295472	0.64967	0.52521	0.27967	0.67896	0.168155811
Jasmonic acid	0.013812841	-0.06702567	0.324053914	0.000931897	-0.46472	0.64889	0.18783	0.76239	0.117822809
4-Amino-5-hydroxymethyl-2-methylpyrimidine	0.013769725	0.025296453	0.323042409	0.00154962	-0.78108	0.44493	0.3517	0.60494	0.218287698
Acetaminophen	-0.013628536	0.025883194	0.31973006	-0.001282158	0.64284	0.53086	0.27502	0.6826	0.165833716
Formiminoglutamic acid	0.013511281	0.020197986	0.316979224	0.001527101	-0.76935	0.45178	0.34507	0.60974	0.214855314
12-KETE	-0.013466176	0.06847161	0.315921045	-0.000934149	0.46585	0.64914	0.18766	0.76239	0.117822809
Folic acid	0.013437418	0.058727659	0.315246374	0.001148637	-0.57459	0.57611	0.23949	0.72068	0.14225753
Deoxyuridine	0.013220899	0.075365733	0.310166753	0.001085865	-0.54266	0.59402	0.2262	0.73283	0.13499676
13,14-Dihydro-15-keto-PGE2	-0.013084039	0.059221332	0.306955983	-0.000820576	0.40865	0.68871	0.16196	0.79533	0.099452636
Beta-Leucine	0.01285471	0.029040113	0.301575844	0.001091084	-0.54531	0.5924	0.22739	0.73283	0.13499676
Diniconazole	0.012694175	-0.041304715	0.297809623	0.001483196	-0.74654	0.46853	0.32927	0.62622	0.203273066
CMP	0.01268835	-0.009182386	0.297672966	0.001028664	-0.51365	0.61441	0.21154	0.752	0.123782159
Propafenone	0.012642204	0.027780775	0.29659037	0.001454206	-0.73151	0.47405	0.32417	0.62903	0.201328641
EPA d5	-0.012471162	0.076532678	0.292577668	-0.0008048	0.40073	0.69721	0.15664	0.80346	0.09503574
Sodium deoxycholate	0.012429847	0.087105595	0.291608416	0.001197904	-0.59972	0.55794	0.25342	0.708	0.149966742
Riboflavin	0.012398983	0.089864072	0.29088432	0.001477475	-0.74357	0.4672	0.3305	0.62596	0.203453418
L-Cystine	0.012367675	-0.039490871	0.290149829	0.000940739	-0.46918	0.64457	0.19073	0.76182	0.11814763
Miglitol	0.012069439	-0.016286947	0.283153107	0.000888232	-0.4427	0.66338	0.17824	0.77254	0.112079025
UMP	-0.011965896	0.025445874	0.280723961	-0.000723198	0.35979	0.72516	0.13957	0.82346	0.084357492
Taurine	0.011787288	0.012442915	0.276533758	0.000979378	-0.4887	0.6313	0.19977	0.76087	0.118689539
Tetrahydrodipicolinate	0.011779799	0.001714303	0.276358059	0.000857625	-0.42729	0.67478	0.17083	0.78417	0.105589777
S-Lactoylglutathione	0.011767111	-0.071591246	0.276060395	0.001000185	-0.49923	0.6249	0.20419	0.76087	0.118689539
Iminoarginine	-0.01170897	-0.009321489	0.274696402	-0.001180621	0.5909	0.5623	0.25003	0.70865	0.149568209
Acetylphosphate	-0.011666613	-0.005112248	0.273702675	-0.001302334	0.65319	0.5225	0.28191	0.67896	0.168155811
Guanidinosuccinic acid	-0.011584144	0.039545479	0.271767937	-0.001186705	0.594	0.5607	0.25127	0.70847	0.149678535
Prostaglandin B2	-0.011553694	0.060458475	0.271053556	-0.000682949	0.33963	0.73841	0.1317	0.82805	0.081943438
Enoxacin	0.011420908	0.015986313	0.267938351	0.001234642	-0.6185	0.54468	0.26386	0.69598	0.15740324
2-Furoate	-0.011265871	0.044954158	0.264301146	-0.001174533	0.58779	0.5664	0.24688	0.71124	0.147983827
D-Galactose	0.011260731	-0.022717969	0.264180557	0.000912707	-0.45504	0.65471	0.18395	0.76626	0.115623845
allopurinol	0.011112551	0.070314153	0.260704195	0.000944849	-0.47125	0.64589	0.18984	0.76182	0.11814763
N2-Succinyl-L-glutamic acid 5-semialdehyde	-0.01100469	0.038607417	0.258173748	-0.000981958	0.49001	0.63058	0.20026	0.76087	0.118689539
2E,4Z,8E-Colneleic acid	-0.010935362	-0.025503231	0.256547297	-0.001531608	0.7717	0.45038	0.34642	0.60934	0.215140312
N-Acetylglutamic acid	0.01066712	-0.005613706	0.250254234	0.001122892	-0.56149	0.58221	0.23492	0.7222	0.141342516
Hypoxanthine	-0.010590246	0.048102836	0.248450756	-0.000517245	0.25687	0.80053	0.096622	0.86816	0.061400228
D-Erythrulose 4-phosphate	0.010548228	0.011072214	0.247464999	0.000970063	-0.48399	0.63544	0.19693	0.76087	0.118689539
4-Hydroxyphenylpyruvic acid	0.010532235	0.059770541	0.247089784	0.001521644	-0.76651	0.45354	0.34339	0.61061	0.214236088
D-Glucose 1-phosphate	0.01047666	0.019793075	0.245785975	0.001135691	-0.568	0.57707	0.23877	0.72068	0.14225753
4-Hydroxybenzoic acid	0.010475557	0.028928717	0.245760113	0.001237189	-0.6198	0.54383	0.26454	0.69598	0.15740324
D-Alanyl-D-serine	-0.010169762	0.003775787	0.238586063	-0.000949116	0.47341	0.64165	0.1927	0.76182	0.11814763
Ophthalmate	-0.010076561	-0.068185117	0.236399523	-0.001346062	0.67567	0.50901	0.29327	0.66581	0.176649686
Cytidine	0.009779401	0.077577653	0.22942805	0.000981414	-0.48973	0.63212	0.1992	0.76087	0.118689539
17-HYDROXYPROGESTERONE	0.009716212	-0.070327997	0.227945623	0.000696656	-0.34649	0.7343	0.13412	0.82553	0.08326714
Sarsasapogenin	-0.009673552	0.062416718	0.22694479	-0.000549961	0.27319	0.78917	0.10283	0.85844	0.066290054
Epsilon-caprolactam	0.009475079	0.0451137	0.222288563	0.001080213	-0.53979	0.59608	0.22469	0.73283	0.13499676
Allantoin	0.009442937	0.036681638	0.221534484	0.001194997	-0.59824	0.56087	0.25114	0.70847	0.149678535
Carnosol	0.009423716	0.013643405	0.221083558	0.000787503	-0.39204	0.70299	0.15305	0.80675	0.093261026
Deoxyadenosine	-0.009407383	0.030262337	0.220700394	-0.001122437	0.56125	0.58158	0.23539	0.7222	0.141342516
Pergolide	-0.009389312	0.070905473	0.220276441	-0.0006969	0.34661	0.73405	0.13427	0.82553	0.08326714
AMP	0.009294791	0.059159834	0.21805894	0.000644958	-0.32063	0.75253	0.12348	0.83413	0.078766259
Saccharopine	0.009278724	-0.042218976	0.217681993	0.000359509	-0.17837	0.86044	0.06528	0.90891	0.041479118
L-2-Aminoethyl seryl phosphate	0.009230138	0.054901861	0.216542149	0.000985621	-0.49186	0.62882	0.20148	0.76087	0.118689539
Pipecolic acid	-0.009210864	-0.035597998	0.216089981	-0.001050536	0.52473	0.60617	0.2174	0.74357	0.128678141
3,7-Dimethylquercetin	-0.009180532	-0.017013151	0.215378383	-0.000965938	0.48191	0.63799	0.19518	0.76182	0.11814763
Beta-Guanidinopropionic acid	0.009170709	0.03621786	0.215147922	0.000911064	-0.45421	0.65521	0.18362	0.76626	0.115623845
D-Glucosamine 6-phosphate	-0.008739125	0.034129854	0.205022822	-0.000361298	0.17926	0.86116	0.064917	0.90891	0.041479118
Phenylacetic acid	-0.008660101	0.044250174	0.203168904	-0.000610571	0.30344	0.76504	0.11632	0.84291	0.074218794
D-Octopine	-0.008655555	0.059601397	0.203062233	-0.000508596	0.25256	0.80546	0.093954	0.87009	0.060435823
Tryptophanol	-0.008569231	0.073079884	0.201037055	-0.000653907	0.3251	0.74903	0.1255	0.83209	0.079829697
L-Valine	0.008396984	-0.057372009	0.196996088	0.000701902	-0.34912	0.73158	0.13574	0.82553	0.08326714
Methyl beta-D-galactoside	0.008342058	0.035449803	0.19570749	0.000943764	-0.47071	0.64385	0.19121	0.76182	0.11814763
Pyroglutamic acid	-0.008313821	-0.041593781	0.195045049	-0.001082939	0.54118	0.59558	0.22506	0.73283	0.13499676
N-Glycolylneuraminic acid	0.00828792	0.076015957	0.194437403	0.00094654	-0.47211	0.6426	0.19206	0.76182	0.11814763
D-Maltose	-0.008249031	-0.065891304	0.193525055	-0.000950306	0.47401	0.64358	0.1914	0.76182	0.11814763
Myristic acid	-0.008162594	-0.018833133	0.191497222	-0.000337811	0.16759	0.86925	0.060856	0.91433	0.03889703
p-Octopamine	0.008037853	0.059426726	0.188570746	0.000579519	-0.28794	0.777	0.10958	0.85227	0.069422799
S-Tetrahydroprotoberberine	0.007963653	0.008291151	0.186829986	0.000845389	-0.42113	0.67885	0.16823	0.78723	0.103898364
Aminocaproic acid	0.007836026	-0.003770293	0.183835806	0.000970772	-0.48435	0.6346	0.1975	0.76087	0.118689539
Prostaglandin J2	0.007709544	-0.024779801	0.180868498	0.000712973	-0.35466	0.72705	0.13844	0.82346	0.084357492
2,4-Dihydroxyacetophenone	0.007670049	0.089753131	0.179941929	0.00097595	-0.48697	0.63328	0.1984	0.76087	0.118689539
O-Phosphoethanolamine	0.007615603	0.039736492	0.178664617	0.001122331	-0.5612	0.58169	0.23531	0.7222	0.141342516
Se-Methylselenocysteine	-0.007570115	0.033368225	0.177597444	-0.000273583	0.13569	0.89373	0.048795	0.92698	0.032929636
L-Leucine	0.007503843	-0.038312068	0.1760427	0.000990373	-0.49426	0.6271	0.20266	0.76087	0.118689539
Allantoic acid	-0.007480291	-0.018819558	0.175490146	-0.000739488	0.36795	0.71763	0.1441	0.82015	0.086106711
3-Dehydroshikimate	0.007419534	0.092593355	0.17406477	0.000710659	-0.3535	0.72799	0.13788	0.82346	0.084357492
Phenylethylamine	-0.007401006	-0.005049331	0.173630094	-0.000725973	0.36118	0.72219	0.14135	0.82196	0.085149317
Mupirocin	-0.007339202	0.014894417	0.172180155	-0.000443843	0.22032	0.82825	0.081836	0.88776	0.051704427
3-Oxo-5beta-cholanate	0.007204402	-0.010116387	0.169017696	0.000653981	-0.32514	0.74918	0.12541	0.83209	0.079829697
Losartan	-0.007071016	-0.024207156	0.165888413	-0.001231396	0.61684	0.55103	0.25882	0.70247	0.153372218
Purine	-0.006851115	0.02300855	0.160729476	-0.000611873	0.30409	0.76472	0.11649	0.84291	0.074218794
2,7-Dihydroxy-4-methoxyisoflavanone	-0.006719896	0.049687517	0.157651031	-0.000154025	0.076365	0.94002	0.026863	0.96091	0.017317287
L-Aspartate-semialdehyde	0.006717623	-0.063125112	0.157597714	0.000576277	-0.28632	0.77816	0.10893	0.85227	0.069422799
Hexadecanedioate	-0.006660299	-0.042056871	0.156252873	-0.000895454	0.44634	0.66097	0.17982	0.77136	0.112742886
Uracil 5-carboxylate	-0.006410926	0.093092086	0.150402499	-0.00056114	0.27876	0.78446	0.10543	0.85578	0.067637867
5-Aminopentanoic acid	0.006319344	0.04265784	0.148253942	6.69E-05	-0.033141	0.974	0.011442	0.98847	0.005036507
20-Hydroxy-leukotriene B4	-0.006240721	0.027049929	0.146409416	-0.000372166	0.18466	0.85625	0.067402	0.90719	0.042301746
16-Hydroxypalmitate	0.006088289	-0.08489839	0.142833306	0.000733158	-0.36478	0.71954	0.14294	0.82063	0.08585261
1-Methylhistamine	0.006006177	0.089963223	0.140906949	0.000821259	-0.409	0.68813	0.16233	0.79533	0.099452636
Pyridoxine	-0.005927815	0.036920484	0.139068548	-0.00066237	0.32933	0.74571	0.12743	0.83209	0.079829697
Niacinamide	0.005839197	0.04398556	0.136989529	0.000185164	-0.09181	0.92794	0.032481	0.95386	0.020515363
R-3-Hydroxybutyric acid	0.005804369	-0.035631751	0.136172465	0.000456261	-0.2265	0.82353	0.084321	0.88614	0.052497659
Indolebutyric acid	-0.00570423	0.022355927	0.133823164	-0.000658724	0.32751	0.74721	0.12656	0.83209	0.079829697
2-Keto-6-aminocaproate	0.005441606	-0.046361565	0.127661906	0.000785684	-0.39113	0.70151	0.15396	0.80674	0.093266409
Trehalose	0.005411745	0.04305344	0.126961377	0.000433328	-0.21508	0.8326	0.079563	0.89069	0.050273424
Pyrimidine	0.005374981	-0.002371723	0.126098859	0.000680125	-0.33822	0.73955	0.13103	0.82805	0.081943438
S-Formylmethylglutathione	0.005304233	-0.059858244	0.124439088	0.0005012	-0.24888	0.80782	0.092688	0.87093	0.06001675
Dehypoxanthine futalosine	-0.005224769	0.051821741	0.122574835	-0.000282365	0.14005	0.89022	0.050502	0.92543	0.033656426
6-Methylmercaptopurine	0.005224417	0.047983704	0.122566591	0.000616142	-0.30622	0.7631	0.11742	0.84291	0.074218794
Indican	0.004902929	-0.024150523	0.115024374	-3.45E-05	0.017091	0.98655	0.0058799	0.99671	0.001431184
2-Keto-6-acetamidocaproate	0.004880979	0.041955156	0.11450941	0.00029027	-0.14397	0.88723	0.051963	0.92406	0.034299829
L-Glutamic acid	0.004825984	0.060315913	0.113219205	0.000747567	-0.372	0.71698	0.1445	0.82015	0.086106711
3-Aminopentanedioate	0.004328539	0.004310305	0.101548977	0.000565928	-0.28115	0.78399	0.10569	0.85578	0.067637867
myo-Inositol	-0.004168124	0.013607236	0.097785594	1.77E-05	-0.008768	0.9931	0.0030065	0.99671	0.001431184
Carglumic acid	-0.00406564	0.063470946	0.095381285	-2.18E-05	0.010785	0.99156	0.0036831	0.99671	0.001431184
N-Acetyl-D-Glucosamine 6-Phosphate	0.003954031	0.07483325	0.092762902	0.0006012	-0.29876	0.76964	0.11371	0.8463	0.072475659
Linoleic acid	-0.003903344	0.088432667	0.091573766	-0.000336507	0.16694	0.86961	0.060674	0.91433	0.03889703
N-Acetylleucine	-0.00364822	0.012578035	0.085588471	-0.000311358	0.15445	0.87909	0.055968	0.91731	0.037483872
Coproporphyrinogen III	-0.003639764	-0.003462528	0.085390099	-0.000544228	0.27033	0.79001	0.10237	0.85844	0.066290054
17alpha,21-Dihydroxypregnenolone	0.003272396	0.007713968	0.076771524	-0.000156697	0.07769	0.93903	0.027318	0.96091	0.017317287
Oleic acid	0.002651567	0.076452829	0.062206648	0.000447414	-0.22209	0.8277	0.082129	0.88776	0.051704427
3-Methylxanthine	-0.002645671	0.022501358	0.062068335	0.000384648	-0.19087	0.85118	0.069978	0.90356	0.044043003
Citrulline	-0.002351553	0.039584683	0.055168222	-0.000330242	0.16383	0.87169	0.059637	0.91478	0.038683339
Erythritol	0.002294296	-0.015994705	0.053824969	0.000416393	-0.20666	0.83861	0.07644	0.89365	0.04883254
Fenfluramine	-0.002260732	0.065668516	0.053037541	1.20E-05	-0.0059498	0.99534	0.0020284	0.99696	0.001322266
Betaine	-0.002131416	0.071490625	0.050003737	-0.000428869	0.21286	0.8348	0.078418	0.89131	0.049971221
L-Homophenylalanine	-0.00197068	-0.009005207	0.046232813	-0.000318673	0.15808	0.87616	0.057415	0.91683	0.037711184
Abscisic aldehyde	-0.00187384	-0.077075539	0.043960917	-0.000504999	0.25077	0.80496	0.094225	0.87009	0.060435823
FMN	-0.001828321	0.043460103	0.042893039	-0.000317359	0.15743	0.87697	0.057015	0.91683	0.037711184
Nicotinuric acid	0.001632423	0.086963361	0.038297205	0.000190165	-0.094291	0.92644	0.033182	0.95386	0.020515363
R-5,6-Dihydrothymine	0.001532847	0.035422742	0.035961099	0.000172372	-0.085464	0.93284	0.030193	0.95711	0.019038146
N2-gamma-Glutamylglutamine	-0.001432336	0.012918876	0.033603084	-7.63E-05	0.03783	0.97031	0.013088	0.98847	0.005036507
Cyclopropanecarboxylate	-0.00108936	-0.065467032	0.025556744	1.99E-05	-0.0098473	0.99225	0.0033774	0.99671	0.001431184
L-Malic acid	0.000852788	-0.08175204	0.020006695	6.90E-05	-0.034225	0.9731	0.011843	0.98847	0.005036507
Norepinephrine	-0.000828281	-0.004683144	0.019431762	-0.00019645	0.097409	0.92348	0.034571	0.95283	0.020984577
gamma-Glutamyltyramine	0.000733552	0.021219647	0.017209375	-2.96E-05	0.014652	0.9885	0.0050219	0.99671	0.001431184
O-Acetylcarnitine	0.000278391	-0.004561492	0.006531137	-7.81E-06	0.0038711	0.99696	0.0013224	0.99696	0.001322266
Lubiprostone	-0.00024402	0.044566983	0.005724798	3.88E-05	-0.01925	0.98487	0.0066206	0.99671	0.001431184
Acetylcholine	-0.000208921	0.083631872	0.004901363	-0.00027014	0.13398	0.89507	0.048141	0.92698	0.032929636
N-Acetyl-a-neuraminic acid	-0.000206353	-0.003611536	0.004841101	-6.63E-05	0.032859	0.97415	0.011375	0.98847	0.005036507
3-Methyl-2-oxovaleric acid	9.84E-05	-0.026808286	0.002308842	-0.000213122	0.10568	0.91709	0.037589	0.948	0.023191663
Sphingosine	1.25E-05	0.046860184	0.000293244	0.000398962	-0.19799	0.84592	0.07267	0.89971	0.045897452
