# Supplementary material for: Tianhuang formula reduces the oxidative stress response of NAFLD by regulating the gut microbiome in mice
Source: Front Microbiol. 2022 Sep 21;13:984019. doi: 10.3389/fmicb.2022.984019 (PMC9533869; doi:10.3389/fmicb.2022.984019)
Supplement: Supplementary file 2 [file Data_Sheet_1.zip › LC-MS data/liver Metabolites.csv]

	comp1.loadings	comp2.loadings	comp3.loadings	VIP	Coefficients	t.stat	p.value	#NAME?	FDR	#NAME?
20-HETE	-0.076491988	-0.024251272	-0.009248903	2.082345347	100	20.605	5.84E-14	13.233	3.83E-11	10.41655183
19_S_-HETE	-0.07589188	-0.022433674	-0.003688945	2.058195531	98.83470609	16.39	4.27E-12	11.369	1.40E-09	8.853499871
Allyl isothiocyanate	-0.078571374	-0.003726824	-0.017748397	2.060160471	98.92951973	16.645	7.69E-12	11.114	1.68E-09	8.774225652
Dihydrocortisol	-0.075328541	-0.025225342	0.002690071	2.043251412	98.11361191	14.756	6.68E-11	10.175	1.10E-08	7.960347976
Nandrolone	-0.075096107	-0.009304223	-0.035989871	2.005475274	96.29081112	12.056	5.29E-10	9.2768	6.94E-08	7.158834566
57-Dihydroxyflavone	-0.073600509	-0.029426636	-0.011033229	2.037097927	97.81668966	14.204	1.29E-09	8.8911	1.41E-07	6.852292766
Sotalol	-0.06834794	-0.044077566	-0.021046689	1.980780342	95.09921389	10.881	2.64E-09	8.5776	2.48E-07	6.605793555
Stearidonic acid	-0.07216681	-0.037619775	-0.0091846	2.029138697	97.43263529	13.568	3.73E-09	8.428	3.06E-07	6.514179236
Dodecanedioic acid	-0.07639235	-0.008961173	-0.012931174	2.002955861	96.16924262	11.921	4.33E-09	8.3632	3.16E-07	6.500505369
Prostaglandin E3	-0.074510538	-0.012644233	0.008803024	1.946374196	93.43902434	9.6542	2.84E-08	7.5474	1.86E-06	5.730533757
Equol	-0.071731139	-0.027506704	-0.014900993	1.983001703	95.20640054	10.974	9.29E-08	7.0318	4.69E-06	5.328540192
5-Methoxyindoleacetate	-0.074404019	-0.01153964	-0.0256011	1.989391418	95.51472159	11.255	9.76E-08	7.0107	4.69E-06	5.328540192
Bufalin	-0.074343611	-0.021866928	0.001727013	1.986625712	95.3812688	11.131	9.84E-08	7.0069	4.69E-06	5.328540192
Hexadecanedioate	-0.070399574	-0.015979942	-0.040047529	1.927213291	92.51445886	9.1083	1.00E-07	6.9993	4.69E-06	5.328540192
Prostaglandin E1	-0.072571494	-0.00689886	0.00158399	1.901555694	91.27641041	8.4847	1.24E-07	6.9079	5.41E-06	5.267051663
Andrographolide	-0.077856023	0.002099971	-0.001630525	1.976725402	94.90355205	10.715	1.55E-07	6.8102	6.10E-06	5.214791215
Methaqualone	-0.072429359	-0.009426837	-0.002958145	1.892011579	90.81588107	8.278	1.58E-07	6.8012	6.10E-06	5.214791215
Quinestrol	-0.073261008	-0.021347016	-0.018892573	1.988943588	95.49311257	11.235	2.00E-07	6.6983	7.30E-06	5.136694988
Retinal	-0.071682548	-0.012574131	0.01271119	1.867641479	89.63995784	7.8002	5.33E-07	6.2731	1.84E-05	4.734969802
7a-Hydroxyandrost-4-ene-317-dione	-0.071614451	-0.018010859	0.002885928	1.903018091	91.34697503	8.5175	7.25E-07	6.1398	2.37E-05	4.624995184
Methionine sulfoximine	0.07208638	0.003084565	0.006850094	1.843287212	88.46479861	-7.382	7.59E-07	6.1197	2.37E-05	4.624995184
Losartan	-0.070159263	-0.019718992	-0.013475811	1.895414077	90.98006077	8.3503	1.69E-06	5.7712	5.05E-05	4.296725822
Prednisone	0.060374346	0.055350628	0.000774398	1.811783604	86.94466434	-6.91	1.86E-06	5.7304	5.31E-05	4.275224569
910-Epoxyoctadecenoic acid	-0.071618375	-0.000977898	0.01115143	1.830900974	87.86712915	7.1881	2.58E-06	5.5882	7.05E-05	4.151546075
Perfluorooctanesulfonic acid	0.065788144	0.02882541	-0.002488228	1.793489165	86.06190819	-6.6649	3.49E-06	5.4569	9.16E-05	4.037924398
Gamma-Linolenic acid	-0.070940481	0.006648795	0.020838709	1.773673816	85.10576403	6.4195	5.03E-06	5.2982	0.00012698	3.896264677
Normetanephrine	0.071127887	0.000926832	-0.031871045	1.791598702	85.97068824	-6.6407	7.13E-06	5.1471	0.00017317	3.761527343
5_S_-HpETE	-0.071958041	0.020272855	-0.004690341	1.757416387	84.32129911	6.2318	8.85E-06	5.0529	0.00020743	3.683128433
all-trans-Retinoic acid	-0.070160257	-0.009403144	-0.008622131	1.861619921	89.3494014	7.6918	9.30E-06	5.0314	0.00021042	3.676912984
4-Hydroxyphenylpyruvic acid	0.069733418	-0.009305032	0.017420851	1.748825697	83.90677508	-6.1371	1.04E-05	4.9813	0.00022828	3.641532136
Glycitein	-0.071624276	-0.001951517	-0.005981838	1.843592792	88.47954364	7.3869	1.26E-05	4.8997	0.00026401	3.578379623
Midodrine	0.056394462	0.063413713	0.006557068	1.742036026	83.57915511	-6.0643	1.29E-05	4.8901	0.00026401	3.578379623
11-Dehydrocorticosterone	-0.059506153	-0.037517594	-0.038755753	1.726584147	82.83356017	5.905	1.52E-05	4.8177	0.00030245	3.519346411
9-OxoODE	-0.066982719	-0.00415126	0.002307061	1.720139993	82.52261231	5.8409	1.85E-05	4.7321	0.00035753	3.446687511
Dehydroepiandrosterone	0.066883922	0.006383682	0.010972242	1.722127906	82.6185345	-5.8605	2.30E-05	4.6385	0.00043091	3.365613427
Aflatoxin G2	0.066332339	0.031336702	-0.021953699	1.834667272	88.04886322	-7.2459	2.66E-05	4.5747	0.00048516	3.314115013
CDP	0.07047488	-0.023677004	-0.014656515	1.695417174	81.32966946	-5.6073	3.10E-05	4.5086	0.00054966	3.259905866
Deoxycytidine	0.061329776	0.032826933	-0.013534663	1.729117631	82.95580762	-5.9305	3.23E-05	4.4913	0.00055698	3.254160399
Abietate	-0.059601407	-0.035936844	-0.039417049	1.728025801	82.90312387	5.9195	3.35E-05	4.4756	0.0005627	3.249723085
myo-Inositol	0.067378415	-0.01653557	0.006257812	1.685331319	80.84299969	-5.5171	3.96E-05	4.4018	0.00065015	3.186986433
Homovanillic acid	0.063970197	-0.003528839	0.033664473	1.66923892	80.06649793	-5.3787	4.38E-05	4.3582	0.00070138	3.154046622
Calcitriol	-0.06568804	-0.011750439	0.005216384	1.758193565	84.35880003	6.2406	4.77E-05	4.3211	0.00074571	3.127430033
Docosapentaenoic acid _22n-3_	-0.065464141	-0.001777192	0.00206255	1.675578351	80.37239261	5.4324	5.19E-05	4.285	0.00077355	3.11151161
Retinoyl b-glucuronide	-0.055816002	-0.053361356	-0.045896506	1.704853113	81.784979	5.6943	5.30E-05	4.2756	0.00077355	3.11151161
Digalacturonate	0.065840943	0.010287193	-0.059553125	1.662560554	79.7442487	-5.3231	5.31E-05	4.2752	0.00077355	3.11151161
34-Dihydroxyphenylglycol	0.063801697	-0.002861131	0.02016716	1.650777076	79.175664	-5.2276	5.72E-05	4.2427	0.00081557	3.088538758
Glycyrrhetinate	-0.069748196	0.03126775	-0.0242641	1.671767303	80.18849921	5.4	5.90E-05	4.2291	0.00082364	3.08426257
Jasmonic acid	-0.068212792	0.00642222	0.020444941	1.69264107	81.19571492	5.5822	6.26E-05	4.2032	0.00085591	3.0675719
11-Dehydro-thromboxane B2	-0.069115119	0.017619704	-0.029150948	1.729163793	82.95803505	5.931	8.29E-05	4.0815	0.0011097	2.954794414
Sarsasapogenin	0.05895328	0.04736141	-0.005265179	1.728655939	82.93352973	-5.9258	8.69E-05	4.0608	0.0011406	2.942866633
Allocystathionine	0.06391536	0.00693884	-0.032558532	1.628990195	78.12438813	-5.0589	0.00010453	3.9808	0.0013311	2.875789317
dTMP	-0.070512127	0.018917873	-0.036773032	1.76271216	84.5768345	6.2917	0.00010551	3.9767	0.0013311	2.875789317
gamma-L-Glutamyl-L-2-aminobutyrate	-0.060597199	-0.024507091	-0.033969419	1.691427342	81.13714925	5.5713	0.00011302	3.9468	0.0013989	2.85421333
L-Fucose	0.068653836	-0.036694829	0.031908368	1.624495779	77.9075204	-5.0253	0.00011888	3.9249	0.0014441	2.840402732
Sorbitol 6-phosphate	-0.064970105	-0.00174744	-0.031349097	1.695138501	81.3162227	5.6048	0.00013543	3.8683	0.0016153	2.791746807
13_S_-HpOTrE	-0.067950392	0.00434266	-0.003916048	1.709406693	82.00470157	5.7372	0.00014607	3.8354	0.0016865	2.773013654
Melatonin	-0.060969526	-0.020524899	-0.028424421	1.661792715	79.7071984	5.3168	0.00014654	3.8341	0.0016865	2.773013654
Hepoxilin B3	-0.05921785	-0.00996773	-0.018586703	1.584608041	75.98282916	4.7431	0.00018461	3.7337	0.0020567	2.686829052
Ritodrine	0.065845819	-0.027447057	0.039683239	1.575830384	75.55928351	-4.6846	0.00018498	3.7329	0.0020567	2.686829052
L-Serine	0.068788032	-0.029936225	-0.031338158	1.589128879	76.20097183	-4.7737	0.00019182	3.7171	0.0020972	2.678360151
L-Glutamic acid	0.068750748	-0.032655258	-0.003545671	1.596595952	76.56127829	-4.825	0.00020542	3.6873	0.0022092	2.655764965
_3S5S_-Carbapenam-3-carboxylic acid	0.066547164	-0.029465226	-0.009331153	1.579629705	75.74261102	-4.7098	0.00021218	3.6733	0.002245	2.648783655
3-Hydroxyanthranilic acid	0.054330115	0.043143561	-0.022641811	1.562648955	74.9232439	-4.599	0.00022353	3.6507	0.0023275	2.63311031
3-Methylindole	0.059352378	0.024214746	-0.063873289	1.561719131	74.87837739	-4.593	0.00022711	3.6438	0.0023279	2.63303568
Naringenin	-0.063621808	-0.007878386	-0.015877719	1.686062776	80.87829445	5.5235	0.00023709	3.6251	0.0023928	2.6210936
Adenylsuccinic acid	0.066258766	-0.020114192	-0.029134864	1.585360683	76.0191462	-4.7482	0.000242	3.6162	0.0024054	2.618812693
Porphobilinogen	0.068245174	-0.044215522	0.027058529	1.564577056	75.01627999	-4.6113	0.00024652	3.6082	0.0024137	2.61731671
Cortisol 21-acetate	-0.068369209	0.018408057	-0.035473621	1.699829647	81.54258319	5.6477	0.00026174	3.5821	0.0025162	2.599254842
Myristoleic acid	-0.062467414	0.003595208	-0.058566456	1.67721686	80.45145508	5.4465	0.00026466	3.5773	0.0025162	2.599254842
Dimethylglycine	0.068506977	-0.037365731	0.004346677	1.580930267	75.80536663	-4.7185	0.00029146	3.5354	0.0027314	2.563614695
alpha-D-Galactosyl-13-beta-D-galactosyl-14-N-acetyl-D-glucosamine	0.062577276	-0.011997355	0.031864858	1.561762721	74.88048072	-4.5933	0.00029946	3.5237	0.0027668	2.558022233
_2R_-2-Hydroxy-3-_phosphonatooxy_propanoate	0.058609022	0.011934652	-0.027208127	1.543262423	73.98779133	-4.4775	0.00031538	3.5012	0.0028734	2.541603913
5-Methylthioadenosine	0.064773502	-0.023348458	0.014279688	1.554119024	74.51165164	-4.5449	0.00032246	3.4915	0.0028978	2.537931592
Nitrendipine	0.054321777	0.035629816	-0.007333806	1.547821917	74.20779921	-4.5056	0.00033663	3.4728	0.0029842	2.525172074
Lovastatin	0.050265963	0.069791282	-0.020750448	1.574270916	75.48403493	-4.6744	0.00034429	3.4631	0.0030114	2.521231554
Protoporphyrin IX	0.06218758	0.002881174	-0.008976366	1.612905466	77.34825646	-4.9404	0.00035826	3.4458	0.00309	2.510041521
Pipecolic acid	0.062161962	-0.013586763	0.003793762	1.527221776	73.21378673	-4.3808	0.0003627	3.4404	0.00309	2.510041521
Lumichrome	0.048129049	0.072413385	-0.038555983	1.517796813	72.75900678	-4.3255	0.00040769	3.3897	0.0034287	2.464870513
Spermidine	0.058470708	0.002565106	0.017441989	1.500775729	71.93769347	-4.2283	0.00051179	3.2909	0.0042498	2.371631508
Rosmarinic acid	0.05950421	-0.01724092	0.062297243	1.497873933	71.79767393	-4.212	0.00052408	3.2806	0.0042974	2.366794221
UDP	0.064179696	-0.026743227	-0.016612614	1.5114386	72.45220582	-4.2888	0.0005388	3.2686	0.0043636	2.360155067
13S-hydroxyoctadecadienoic acid	-0.062590457	0.021447915	0.006697089	1.497591965	71.78406822	4.2104	0.00061384	3.2119	0.0049107	2.308856597
_13E_-11a-Hydroxy-915-dioxoprost-13-enoic acid	-0.062083135	0.022695802	-0.003062362	1.484767656	71.16526065	4.1398	0.00064958	3.1874	0.0051341	2.289535677
Methylisoeugenol	-0.065367014	0.01128445	0.01724093	1.60141755	76.79393345	4.8586	0.00066698	3.1759	0.0052088	2.283262318
Tetrahydrocortisone	-0.066556902	0.019935205	-0.022856326	1.621310215	77.75380831	5.0017	0.00067544	3.1704	0.0052128	2.282928937
Phenylephrine	0.059525661	0.0021136	-0.034406328	1.472775085	70.58658666	-4.0752	0.00071119	3.148	0.0054249	2.265608263
Oxoglutaric acid	0.063408698	-0.033289466	0.002541503	1.49845588	71.82575448	-4.2153	0.00072502	3.1397	0.0054668	2.262266814
Caffeate	0.058153561	0.010174932	-0.008418212	1.496806246	71.74615514	-4.2061	0.00076476	3.1165	0.005701	2.244048959
3-Dehydro-2-deoxyecdysone	-0.054440584	-0.002425209	-0.039749643	1.459872619	69.96400779	4.0074	0.00086715	3.0619	0.0063327	2.198411085
Estradiol	-0.064647957	0.038865819	0.006512083	1.486899697	71.26813738	4.1514	0.00086919	3.0609	0.0063327	2.198411085
1-Aminocyclopropanecarboxylic acid	0.065900881	-0.04236767	-0.025002994	1.466522307	70.28487322	-4.0422	0.00087847	3.0563	0.0063327	2.198411085
Probucol	-0.060546191	0.020736623	0.017996856	1.448890951	69.43411263	3.9509	0.00094539	3.0244	0.0066796	2.175249544
N2-Succinyl-L-ornithine	-0.051584119	-0.020740607	-0.047194698	1.461336179	70.03462854	4.015	0.00094695	3.0237	0.0066796	2.175249544
Lipoxin A4	0.046930631	0.064499267	-0.035719282	1.450217823	69.4981378	-3.9577	0.0010055	2.9976	0.0069606	2.157353323
D-4-Phosphopantothenate	0.062942787	-0.025683441	-0.04765741	1.442416522	69.1217039	-3.9182	0.0010112	2.9952	0.0069606	2.157353323
N-Acetyl-D-glucosamine	0.060148341	-0.006106986	-0.071961012	1.442366282	69.11927971	-3.9179	0.0010186	2.992	0.0069606	2.157353323
Ecdysone	-0.054116022	-0.004108351	-0.047984827	1.469876476	70.44672095	4.0598	0.0010793	2.9669	0.0072989	2.136742586
Methyl hexadecanoic acid	0.06429583	-0.04701502	0.018548311	1.434189723	68.72473861	-3.877	0.0011288	2.9474	0.0075559	2.121713798
L-Threonine	0.059458519	-0.007074313	-0.064712938	1.426323223	68.34515872	-3.8383	0.0012518	2.9024	0.0082951	2.081178374
Aminomalonic acid	0.051326933	0.043436033	-0.054820688	1.434639343	68.74643402	-3.8793	0.0013107	2.8825	0.008598	2.065602559
Adrenosterone	0.048292026	0.043451214	-0.027089574	1.415374065	67.81683224	-3.7852	0.001357	2.8674	0.0088141	2.054822027
Deoxycorticosterone acetate	-0.056255425	-0.00634423	0.005184477	1.50453014	72.11885392	4.2494	0.001383	2.8592	0.0088949	2.05085893
1112-DiHETrE	-0.051832448	-0.024116202	-0.011898261	1.468170384	70.3643974	4.0508	0.0014335	2.8436	0.0091301	2.039524466
Genistein	0.062510736	-0.043673539	0.001897231	1.412254414	67.66630065	-3.7703	0.0015211	2.8178	0.0095949	2.017959547
Benazepril	-0.061591116	0.026174694	-0.032883536	1.509605391	72.36374852	4.2783	0.0015537	2.8086	0.0097068	2.012923919
Thioguanine	0.0531639	0.017314537	-0.016194602	1.430077923	68.52633317	-3.8567	0.0015836	2.8004	0.0097272	2.012012155
Topiramate	0.056641164	0.000861054	-0.049345076	1.406642242	67.39549817	-3.7436	0.0015866	2.7995	0.0097272	2.012012155
Sphinganine 1-phosphate	-0.061335196	0.040255847	-0.002282859	1.406219643	67.37510664	3.7416	0.0016284	2.7882	0.0098913	2.004746626
3-Ketosphingosine	0.055426094	0.011009217	0.055350679	1.48918109	71.37822078	-4.1639	0.0016599	2.7799	0.0099899	2.000438859
4-Guanidinobutanoic acid	-0.049761549	-0.031717501	-0.027728557	1.454804943	69.71947873	3.9812	0.0017545	2.7559	0.010463	1.980343775
dAMP	0.063569468	-0.056524401	0.025778727	1.388658945	66.5277555	-3.6597	0.0017998	2.7448	0.010633	1.973344186
N-Acetyl-D-tryptophan	0.052569086	0.025967932	-0.065597681	1.387418601	66.46790552	-3.654	0.0018155	2.741	0.010633	1.973344186
Secalciferol	0.048279138	0.058818204	-0.022074629	1.476035291	70.7439004	-4.0926	0.0018664	2.729	0.010802	1.966495827
23-Cyclic CMP	0.056674553	-0.002416018	-0.037091022	1.407443038	67.43413877	-3.7474	0.0018771	2.7265	0.010802	1.966495827
Cortisone	-0.047960272	-0.035087139	-0.018380901	1.399648517	67.05803204	3.7107	0.0019021	2.7208	0.01085	1.964570262
Guanine	0.052596593	0.025975111	-0.077650968	1.38527947	66.36468667	-3.6442	0.0019478	2.7105	0.010909	1.962215058
Ascorbate	0.057719207	-0.014914248	0.041889331	1.452183263	69.5929756	-3.9677	0.0019519	2.7095	0.010909	1.962215058
Qing Hau Sau	0.060057057	-0.021746494	0.002768869	1.457687655	69.85857735	-3.9961	0.0019749	2.7045	0.010909	1.962215058
2-Hydroxy-6-pentadecylbenzoic acid	-0.058351705	0.017430006	-0.016476553	1.446944606	69.3401962	3.941	0.0019788	2.7036	0.010909	1.962215058
Nonadecanoic acid	0.059508393	-0.035374134	0.033798271	1.391218213	66.65124705	-3.6715	0.002021	2.6944	0.011048	1.956716334
91213-TriHOME	-0.055569069	-0.003650472	0.02311093	1.385853982	66.39240845	3.6468	0.0020772	2.6825	0.011262	1.948384477
Thymidine	0.063441061	-0.049775156	0.014379507	1.404244542	67.27980266	-3.7322	0.0021325	2.6711	0.011466	1.940588063
Ethyl icosapentate	0.051504953	0.018596859	0.059277968	1.443688728	69.18309127	-3.9246	0.0021675	2.664	0.01156	1.937042166
Neoabietic acid	0.063831101	-0.056738526	0.00421586	1.37081022	65.66650625	-3.5788	0.0022948	2.6393	0.01214	1.915781313
gamma-Glutamylalanine	0.052463641	0.010351479	-0.012849895	1.360766163	65.1818533	-3.5343	0.0023693	2.6254	0.01239	1.906928694
N-Acetyllactosamine	0.058355521	-0.026203496	0.045830865	1.427499865	68.40193489	-3.8441	0.0023853	2.6224	0.01239	1.906928694
Cybutryne	-0.052176316	0.000986251	-0.016287627	1.361568405	65.22056369	3.5378	0.0023988	2.62	0.01239	1.906928694
5-S-Methyl-5-thioinosine	0.051473456	0.009545029	0.020316578	1.397348897	66.94706913	-3.6999	0.002469	2.6075	0.012654	1.89777217
Moxonidine	0.055547008	-0.019583086	0.053613521	1.367865425	65.52441189	-3.5657	0.0024889	2.604	0.012657	1.89766922
Sedoheptulose	0.057955775	-0.030607672	-0.021224085	1.352651046	64.79027698	-3.4988	0.0025837	2.5878	0.013038	1.884789023
N-Acetylleucine	0.045213452	0.047904191	-0.047521459	1.342369744	64.29417639	-3.4545	0.0028351	2.5474	0.014197	1.847803418
Telmisartan	-0.046398893	-0.037343699	0.003950812	1.339420979	64.1518905	3.4419	0.0029771	2.5262	0.014721	1.832062687
Adenine	0.062612574	-0.038762412	-0.03799437	1.370873646	65.66956673	-3.5791	0.0029845	2.5251	0.014721	1.832062687
N-Acetylneuraminic acid	0.050433701	0.009749306	0.052809353	1.382435285	66.22744706	-3.6312	0.0031522	2.5014	0.015432	1.811577785
Methyleugenol	0.05618473	-0.014469744	-0.026705867	1.365407746	65.40582225	-3.5548	0.003303	2.4811	0.01605	1.794524963
5-Hydroxyindoleacetic acid	0.060319391	-0.054340201	0.041572847	1.326931542	63.54924138	-3.3891	0.0033288	2.4777	0.016057	1.794335593
Spectinomycin	0.055834643	-0.010887203	-0.026357037	1.329051957	63.65155714	-3.398	0.0035533	2.4494	0.017015	1.769168047
Acetylphosphate	0.050112112	0.000317174	0.024839884	1.315539259	62.9995329	-3.3419	0.0036738	2.4349	0.017464	1.757856277
Glucose 6-phosphate	0.04430765	0.054546436	-0.068555297	1.313532875	62.90271947	-3.3336	0.0039034	2.4086	0.018419	1.734733952
Xanthyletin	0.05125735	0.014983369	-0.079950538	1.307782759	62.6252608	-3.3101	0.0039309	2.4055	0.018419	1.734733952
N-Acetyl-beta-alanine	0.05305524	0.011538197	-0.04297259	1.379739322	66.09735954	-3.619	0.0039988	2.3981	0.018604	1.730393669
Enoxacin	0.049560186	0.034910985	-0.020070436	1.35982574	65.13647537	-3.5301	0.0041019	2.387	0.018893	1.723699075
Ergosta-572224_28_-tetraen-3beta-ol	-0.042907051	-0.042170925	-0.029245627	1.304840143	62.48327163	3.2981	0.0041185	2.3853	0.018893	1.723699075
3-Methyl-L-tyrosine	0.059362429	-0.040743302	-0.010876277	1.344772732	64.41012705	-3.4648	0.0043984	2.3567	0.020037	1.698167302
Norcodeine	-0.057506777	0.040155011	0.034483047	1.288965706	61.71728714	3.2345	0.0046294	2.3345	0.020829	1.68133158
Sodium deoxycholate	0.048592565	-0.006276226	0.065380026	1.288499322	61.69478287	-3.2326	0.0046498	2.3326	0.020829	1.68133158
D-Xylose	0.054052373	-0.027255635	0.011810431	1.303346994	62.41122318	-3.2921	0.0046675	2.3309	0.020829	1.68133158
23-Butanediol	0.059395972	-0.057727328	0.023536709	1.286513526	61.59896282	-3.2248	0.0047065	2.3273	0.020861	1.680664877
17a-Estradiol	0.058029368	-0.046412248	0.010742057	1.276136178	61.0982277	-3.184	0.0054463	2.2639	0.023978	1.620187044
L-2-Aminoadipate adenylate	0.036692115	0.078334044	-0.039350094	1.274129387	61.00139465	-3.1762	0.0055555	2.2553	0.024296	1.614465221
Butyryl-L-carnitine	-0.044579718	-0.019472301	-0.035720022	1.265355313	60.57802182	3.1422	0.0056386	2.2488	0.024496	1.610904827
Ginkgolide B	0.055453277	-0.0285883	0.048527275	1.335122418	63.94447331	-3.4236	0.0056813	2.2456	0.024519	1.610497246
Dehydroascorbate	0.058997053	-0.048928913	-0.031674245	1.266944422	60.65470066	-3.1484	0.0057284	2.242	0.024561	1.609753955
FAPy-adenine	0.039977869	0.059331989	-0.011362022	1.263182627	60.47318387	-3.1339	0.0058075	2.236	0.024739	1.606617859
UMP	0.052291165	-9.88E-05	-0.070598752	1.273513351	60.97166924	-3.1738	0.0060977	2.2148	0.025807	1.588262478
Phenylacetic acid	0.058997048	-0.061729879	0.030074722	1.256930194	60.17148704	-3.11	0.0061697	2.2097	0.025826	1.587942853
Gentisic acid	0.051998004	-0.028192564	0.002774806	1.254260409	60.04266271	-3.0999	0.0061809	2.209	0.025826	1.587942853
Dihydrouracil	0.041758031	0.058423988	-0.043016384	1.259145973	60.2784044	-3.1185	0.0062389	2.2049	0.025903	1.586649934
N2-gamma-Glutamylglutamine	0.04346718	0.041609887	-0.052607277	1.261392927	60.38682601	-3.127	0.0064504	2.1904	0.026613	1.574906166
L-Erythrulose	0.045560236	0.015986568	0.02487881	1.264883112	60.55523685	-3.1404	0.0066751	2.1755	0.027368	1.562756939
Dibutyl phthalate	0.056609633	-0.021711231	-0.023483981	1.285841048	61.56651393	-3.2221	0.006749	2.1708	0.027499	1.560683099
Cytosine	0.047325594	0.034332843	-0.074394942	1.290231343	61.77835752	-3.2395	0.0069225	2.1597	0.028032	1.552345916
Retinol	0.058560424	-0.059581647	0.023071531	1.239344782	59.32294336	-3.0439	0.0070159	2.1539	0.028236	1.549196827
Carvedilol	-0.052949759	0.040053672	-0.071278389	1.248572428	59.76820226	3.0784	0.0073464	2.1339	0.029386	1.531859526
all-trans-56-Epoxyretinoic acid	0.057437751	-0.049745202	0.009689111	1.230029899	58.87347507	-3.0094	0.0075728	2.1207	0.030108	1.521318093
Maltol	0.052561673	-0.041829253	0.032571541	1.228444328	58.79696701	-3.0036	0.0076544	2.1161	0.030249	1.519288978
Nicotinamide riboside	0.050337682	0.005341377	-0.032512454	1.273404816	60.96643213	-3.1734	0.0077658	2.1098	0.030343	1.517941483
Urocanic acid	0.048675757	0.003736091	0.035569905	1.265880415	60.60335942	-3.1443	0.0077707	2.1095	0.030343	1.517941483
N-Acetyl-L-phenylalanine	0.03747067	0.064283473	-0.050695512	1.221732948	58.47312479	-2.9791	0.00805	2.0942	0.031141	1.506667445
11b-Hydroxyandrost-4-ene-317-dione	0.037865912	0.066537846	-0.020668773	1.24887634	59.78286682	-3.0795	0.0081027	2.0914	0.031141	1.506667445
Guanosine	0.046525241	0.030134562	-0.089718237	1.234541426	59.09116847	-3.0261	0.0081174	2.0906	0.031141	1.506667445
Lincomycin	-0.039322602	-0.023245697	-0.089559563	1.221672235	58.47019519	2.9788	0.0083231	2.0797	0.03165	1.499626286
Acetohexamide	0.057735438	-0.06320836	0.033534171	1.217756261	58.28123888	-2.9646	0.0083467	2.0785	0.03165	1.499626286
Carnosine	0.057362528	-0.046339714	-0.03519639	1.216416314	58.21658282	-2.9598	0.008594	2.0658	0.0324	1.48945499
Acetylcholine	0.053793657	-0.03577102	-0.007138677	1.228560601	58.80257749	-3.004	0.0088009	2.0555	0.032991	1.48160452
Biliverdin	0.042192712	0.033720781	-0.016887948	1.20972287	57.89360606	-2.9357	0.008918	2.0497	0.03324	1.478338985
25-Hydroxycholesterol	0.058072006	-0.066137462	0.025174614	1.198645918	57.35911315	-2.8962	0.0096372	2.016	0.035718	1.447112867
Malvidin 3-glucoside	0.056969311	-0.061648267	0.023028209	1.194726765	57.17000345	-2.8823	0.0099429	2.0025	0.036643	1.436008977
Nitrazepam	0.044485782	0.005632618	-0.012257642	1.19280811	57.07742314	-2.8756	0.010157	1.9932	0.036922	1.432714782
Prostaglandin-c2	0.036925484	0.062552518	-0.004350021	1.21144743	57.97682072	-2.9418	0.010178	1.9923	0.036922	1.432714782
Vaccenic acid	0.041195974	0.018670453	0.078637632	1.209193025	57.86803961	-2.9338	0.010187	1.9919	0.036922	1.432714782
Zeranol	-0.052510036	0.015892475	0.042626452	1.233429991	59.03753873	3.022	0.010272	1.9884	0.036975	1.432091817
Fructose 16-bisphosphate	0.043526652	0.007512007	0.090338852	1.209144186	57.86568299	-2.9336	0.010315	1.9865	0.036975	1.432091817
_9Z12Z15Z_-Octadecatrienoic acid	-0.035445311	-0.045266399	-0.070824245	1.186609996	56.77834737	2.8538	0.010609	1.9743	0.037823	1.422244027
Saccharopine	0.054766317	-0.03377696	-0.038628476	1.20548091	57.68892	-2.9205	0.010772	1.9677	0.038196	1.417982115
ciscis-Muconate	0.046498281	0.00633523	0.009709439	1.198640089	57.35883191	-2.8961	0.011246	1.949	0.039544	1.402919403
Aflatoxin B1	-0.033708079	-0.046794618	-0.091518035	1.184203277	56.66221668	2.8454	0.011272	1.948	0.039544	1.402919403
Benzaldehyde	0.05493452	-0.033919999	-0.022488101	1.259235905	60.28274387	-3.1188	0.011345	1.9452	0.039588	1.402436438
beta-D-Glucosamine	0.05187458	-0.022254048	-0.020936316	1.172597545	56.10220871	-2.8053	0.012067	1.9184	0.041883	1.377962218
2-Deoxystreptamine	0.053877686	-0.031301125	-0.02292206	1.247271766	59.7054418	-3.0735	0.01221	1.9133	0.042157	1.375130302
AMP	0.044449171	0.021615171	-0.067525497	1.18372709	56.63923935	-2.8438	0.012653	1.8978	0.043458	1.361930264
Fucose 1-phosphate	0.047505931	-0.007982021	-0.012718011	1.18038969	56.47820078	-2.8322	0.013523	1.8689	0.046203	1.335329824
1-Methylhistidine	0.045029519	0.020110892	-0.049489758	1.18557299	56.72830904	-2.8502	0.013632	1.8654	0.046336	1.33408146
15-Deoxy-d-1214-PGJ2	-0.054392912	0.058316593	-0.015377977	1.169108529	55.93385425	2.7933	0.013811	1.8598	0.0467	1.330683119
Triacetate lactone	0.043380324	-0.00261575	0.026712441	1.151669113	55.09235532	-2.7341	0.014363	1.8428	0.048318	1.315891051
L-Aspartic acid	0.052841912	-0.054518425	0.050284477	1.141496891	54.60151809	-2.7001	0.014648	1.8342	0.049027	1.309564681
Taraxerol	0.050125278	-0.030506865	0.038325538	1.159911675	55.49008121	-2.762	0.01491	1.8265	0.049378	1.306466505
Flavonol 3-O-D-galactoside	0.036754564	0.052719867	-0.04041628	1.138845061	54.47356013	-2.6913	0.014945	1.8255	0.049378	1.306466505
12-Hydroxydodecanoic acid	0.054161063	-0.059553475	0.029960054	1.148662117	54.9472596	-2.724	0.014979	1.8245	0.049378	1.306466505
Deoxycholic acid	0.040845548	0.032907148	0.02729689	1.206147168	57.72106876	-2.9228	0.015563	1.8079	0.051046	1.292038284
Maleic acid	0.053753548	-0.061406539	0.031062392	1.122032303	53.66229907	-2.6361	0.016785	1.7751	0.054782	1.261362116
Metoclopramide	0.054553493	-0.067085926	0.03519997	1.119422668	53.53637712	-2.6276	0.017139	1.766	0.055659	1.254464601
_S_-Reticuline	0.047685351	-0.003351067	-0.091770733	1.118307467	53.48256568	-2.624	0.017242	1.7634	0.055716	1.25402007
alpha-Tocopherol	0.043661964	-0.003038211	0.073543158	1.145416983	54.7906731	-2.7132	0.017432	1.7587	0.056055	1.251385643
16-Hydroxy hexadecanoic acid	-0.053438059	0.058247446	0.008031355	1.125396316	53.82462182	2.6471	0.018201	1.7399	0.058242	1.23476372
123-Trihydroxybenzene	0.043102505	0.002869504	-0.01271334	1.108897302	53.02849975	-2.5936	0.018344	1.7365	0.058415	1.233475619
1-Arachidonoylglycerol	-0.039931723	-0.018825508	0.000162232	1.112882475	53.22079514	2.6064	0.018672	1.7288	0.059173	1.227876412
Methotrexate	0.031505247	0.067865413	0.003574542	1.10789255	52.98001779	-2.5904	0.018795	1.726	0.059277	1.227113784
D-Arabinose	0.041025657	0.016914495	-0.020899941	1.107182451	52.94575357	-2.5881	0.019171	1.7174	0.060173	1.220598336
10E12Z-Octadecadienoic acid	0.042868841	0.004096139	0.046742141	1.130950597	54.09263086	-2.6653	0.019512	1.7097	0.060952	1.215012039
Vitamin D3	-0.036232595	-0.039637184	-0.039365555	1.134788639	54.27782676	2.6779	0.019715	1.7052	0.061293	1.212589121
Estrone	-0.049374583	0.047008661	-0.040225624	1.097717047	52.48902222	2.5579	0.019828	1.7027	0.061355	1.21215004
Phenyl acetate	0.0463798	-0.020518223	0.01334838	1.100400096	52.61848661	-2.5664	0.020557	1.687	0.063312	1.198513967
L-Tyrosine	0.035177488	0.047964174	-0.039016114	1.092327636	52.22896857	-2.5408	0.02071	1.6838	0.063484	1.197335717
6-Phosphonoglucono-D-lactone	0.053681346	-0.061713697	0.004831621	1.10424952	52.8042317	-2.5787	0.021406	1.6695	0.065312	1.185007017
2-Pyrrolidinone	0.044733417	-0.007946439	0.016242439	1.103783349	52.78173772	-2.5772	0.021915	1.6593	0.066556	1.176812787
Choline	0.043200691	-0.003884491	-0.045801238	1.094202603	52.3194408	-2.5468	0.02209	1.6558	0.06678	1.175353585
6-Phosphogluconic acid	0.051872071	-0.046129105	-0.006936388	1.081271651	51.69548743	-2.5061	0.022476	1.6483	0.067634	1.169834927
L-Leucine	0.045120314	-0.002029481	-0.020426662	1.086745394	51.95961029	-2.5232	0.022742	1.6432	0.068123	1.166706235
Leukotriene E4	0.02591483	0.089012516	-0.002021469	1.074222028	51.35532404	-2.4841	0.023066	1.637	0.068779	1.162544143
Mefenamic acid	0.052980187	-0.067367929	0.03513437	1.076711892	51.47546672	-2.4918	0.023504	1.6289	0.069767	1.156349951
1213-DHOME	-0.029872655	-0.053981907	-0.067547877	1.07274239	51.28392751	2.4795	0.023984	1.6201	0.070873	1.149519183
Uracil	0.043814873	-0.000405924	0.013706215	1.081828591	51.72236128	-2.5078	0.024254	1.6152	0.071347	1.146624283
N6-_delta2-Isopentenyl_-adenosine 5-monophosphate	0.038012886	0.032214758	-0.062086046	1.071986222	51.24744033	-2.4772	0.024599	1.6091	0.07204	1.142426296
Methyldopa	0.045399608	-0.015969579	-0.006752077	1.061570592	50.74485805	-2.4451	0.025095	1.6004	0.073107	1.136041037
Vitexin	0.039669695	-0.003726422	0.065097388	1.061841315	50.75792117	-2.4459	0.025186	1.5988	0.073107	1.136041037
Pantetheine 4-phosphate	0.052420336	-0.058576922	-0.014440876	1.078912675	51.58166043	-2.4987	0.025863	1.5873	0.074624	1.127121476
Niacinamide	0.035910861	0.036253371	-0.018768571	1.064155782	50.86960047	-2.453	0.025937	1.5861	0.074624	1.127121476
Nicotinate D-ribonucleoside	0.038976046	0.014928747	0.025147832	1.070706762	51.18570295	-2.4732	0.026066	1.5839	0.07467	1.126853849
Arbutin	0.048408034	-0.045962144	0.022978573	1.053833936	50.37154347	-2.4214	0.026867	1.5708	0.076629	1.115606842
Allantoin	0.038906869	0.017358593	-0.017418804	1.049416424	50.15838658	-2.408	0.027291	1.564	0.077327	1.111668839
Norselegiline	0.044594439	-0.036205898	0.064363642	1.047276348	50.05512213	-2.4015	0.027347	1.5631	0.077327	1.111668839
9-Riburonosyladenine	0.037090312	0.035799185	-0.06474725	1.050543464	50.21276929	-2.4114	0.027643	1.5584	0.077828	1.10886413
Deoxyinosine	0.04090057	0.005863958	-0.055652493	1.044829099	49.93703575	-2.3941	0.027827	1.5555	0.07801	1.107849722
Resolvin D2	-0.045664858	0.024736425	0.00973982	1.057579454	50.55227486	2.4328	0.02908	1.5364	0.081177	1.090567003
Chavicol	0.048775894	-0.033919967	-0.025097532	1.101157695	52.65504279	-2.5688	0.029219	1.5343	0.081218	1.090347709
Delta-12-Prostaglandin J2	0.026442799	0.082528791	-0.021952271	1.035437548	49.48386802	-2.3658	0.029565	1.5292	0.081835	1.087060913
Antibiotic G-418	0.035238272	0.035506211	-0.014507342	1.030576563	49.24931236	-2.3513	0.030321	1.5183	0.083574	1.077928811
Inosine	0.043292932	0.004834145	-0.107459326	1.028546675	49.15136477	-2.3453	0.030713	1.5127	0.084058	1.075420947
Ribose 1-phosphate	0.047727516	-0.029355722	-0.07345725	1.033051931	49.36875556	-2.3587	0.030753	1.5121	0.084058	1.075420947
Citicoline	0.038255505	0.022947868	-0.028055578	1.034970249	49.46131959	-2.3644	0.031278	1.5048	0.085137	1.069881657
6-Hydroxynicotinic acid	0.049712499	-0.05950574	0.019849977	1.022482504	48.8587521	-2.3273	0.031847	1.4969	0.086329	1.06384329
_S_-Abscisic acid	0.041807946	0.00304798	-0.070480212	1.024678938	48.96473597	-2.3338	0.032397	1.4895	0.086913	1.060915259
Taurohyocholate	-0.035088848	-0.019265298	-0.020569637	1.020990751	48.78677098	2.3228	0.032431	1.489	0.086913	1.060915259
Glycyl-leucine	0.044583445	-0.021752522	-0.027885903	1.024173118	48.94032882	-2.3323	0.03246	1.4887	0.086913	1.060915259
Phenylethylamine	0.049726209	-0.048267598	0.00083214	1.015666117	48.52984301	-2.3071	0.033181	1.4791	0.088345	1.053818025
Cyclic AMP	0.041529283	0.01760076	-0.089151263	1.049721569	50.17311065	-2.4089	0.033264	1.478	0.088345	1.053818025
Phenylbutazone	-0.044401099	0.032810921	-0.042058292	1.020845271	48.7797512	2.3224	0.03425	1.4653	0.090303	1.044297822
910-DHOME	0.036010738	0.022310637	0.059018229	1.054171327	50.3878235	-2.4224	0.034277	1.465	0.090303	1.044297822
dCDP	0.048195542	-0.041031653	-0.030109687	1.007954831	48.1577526	-2.2845	0.035314	1.4521	0.092653	1.033140514
trans-Cinnamate	0.033249394	0.053937537	-0.066428635	1.020047388	48.74125116	-2.3201	0.035451	1.4504	0.092653	1.033140514
S-Methyl-L-methionine	0.035712247	0.020965597	-0.061078902	1.001184511	47.83106634	-2.2648	0.036222	1.441	0.094291	1.025529758
Galactosylglycerol	0.045074531	-0.03853536	-0.002565127	1.001683144	47.85512676	-2.2662	0.036404	1.4389	0.094391	1.025069413
Citramalic acid	0.033138948	0.017628403	0.058645589	1.006453707	48.0853193	-2.2801	0.036762	1.4346	0.094621	1.024012466
Tyrosine methylester	0.048898743	-0.051737745	-0.05191927	0.998636131	47.70810013	-2.2574	0.036781	1.4344	0.094621	1.024012466
13-L-Hydroperoxylinoleic acid	-0.038106751	-0.016228634	0.012673264	1.026778686	49.06605453	2.34	0.037483	1.4262	0.095786	1.018697962
N-Acetyl-L-2-amino-6-oxopimelate	0.036288097	0.018324269	0.046000486	0.996862947	47.6225392	-2.2522	0.037648	1.4243	0.095786	1.018697962
LysoPA_16_00_0_	-0.021690249	-0.08121912	-0.041186526	0.998698189	47.71109458	2.2576	0.037672	1.424	0.095786	1.018697962
L-Methionine S-oxide	0.036256276	0.033777273	-0.091129955	1.001789082	47.86023855	-2.2665	0.038015	1.42	0.096285	1.016441365
Styrene Oxide	0.032360498	0.045046499	-0.061624696	1.000858226	47.81532221	-2.2638	0.038606	1.4133	0.097179	1.012427574
Linoleic acid	0.034721173	0.015859519	0.06706466	1.016856376	48.58727624	-2.3106	0.038664	1.4127	0.097179	1.012427574
Quinacrine	0.024569624	0.084297431	0.002241975	1.025553602	49.00694088	-2.3364	0.03895	1.4095	0.097525	1.010884041
Temazepam	0.031060401	0.049813354	-0.062384176	0.98017545	46.81732237	-2.2042	0.041437	1.3826	0.10336	0.985647499
D-Ribose	0.044724754	-0.025893507	-0.06245881	0.992223693	47.39868266	-2.2388	0.042522	1.3714	0.10566	0.976089394
Pseudouridine 5-phosphate	0.033748509	0.036843009	-0.057765629	0.976642682	46.64685677	-2.1942	0.042892	1.3676	0.10618	0.973957279
1314-Dihydro-15-keto-PGE2	-0.04627023	0.043686606	0.018368821	0.965437604	46.10618147	2.1624	0.044365	1.353	0.10941	0.960942982
Ecgonine methyl ester	0.040445625	-0.002731108	-0.071282789	0.974958795	46.56560466	-2.1894	0.044786	1.3489	0.11004	0.958449418
Ribose 15-bisphosphate	0.046097763	-0.03636025	-0.074285583	0.954545077	45.58058755	-2.1318	0.047108	1.3269	0.11478	0.94013378
Formylanthranilic acid	0.033358955	0.041496231	-0.074088438	0.954887739	45.59712194	-2.1328	0.047287	1.3253	0.11478	0.94013378
5-Benzoylphosphoadenosine	0.046801677	-0.028661765	-0.093493189	0.959751882	45.83183	-2.1464	0.047355	1.3246	0.11478	0.94013378
Anserine	0.025855012	0.081120523	-0.056587294	0.959203111	45.80535028	-2.1449	0.047418	1.3241	0.11478	0.94013378
NADP	0.036784222	-0.004196868	0.010188633	0.95003388	45.36291009	-2.1192	0.048279	1.3162	0.11644	0.933897803
Asymmetric dimethylarginine	0.026831407	0.074420079	-0.060620556	0.944096218	45.07640185	-2.1027	0.050063	1.3005	0.1203	0.919734373
1-Pyrroline-4-hydroxy-2-carboxylate	0.041752856	-0.025772061	-0.010035924	0.949510452	45.33765328	-2.1178	0.050267	1.2987	0.12035	0.919553905
Sebacic acid	0.048437761	-0.069298094	0.025717447	0.943033272	45.02511182	-2.0998	0.050587	1.296	0.12037	0.919481739
Thiamine monophosphate	-0.041991857	0.037633834	-0.057216346	0.956732429	45.68613321	2.1379	0.05082	1.294	0.12037	0.919481739
Myricitrin	0.047021547	-0.060334611	0.037631314	0.940803654	44.91752676	-2.0936	0.050828	1.2939	0.12037	0.919481739
Acetyl adenylate	0.040400014	-0.004287001	-0.070177018	0.947410996	45.23634885	-2.1119	0.051434	1.2888	0.12137	0.915888648
Hippuric acid	-0.038193232	0.003037083	0.001249653	0.945956903	45.16618496	2.1079	0.052107	1.2831	0.12252	0.911793012
N-Glycolylneuraminic acid	0.03455113	-0.002974724	0.088330077	0.935024918	44.6386871	-2.0776	0.053202	1.2741	0.12465	0.904307717
1415-DiHETrE	0.027367728	0.056550739	-0.006557952	0.943719958	45.05824632	-2.1017	0.054087	1.2669	0.12627	0.89869982
Trehalose 6-phosphate	0.04214585	-0.037508564	0.032834135	0.949871974	45.35509769	-2.1188	0.055431	1.2562	0.12895	0.889578654
11-Dimethylbiguanide	0.03919017	-0.000342295	-0.094408665	0.92350056	44.08260566	-2.046	0.055684	1.2543	0.12908	0.889141043
Gulonic acid	0.041450121	-0.025187737	0.005241012	0.936276955	44.6991013	-2.0811	0.056081	1.2512	0.12954	0.887596107
45-Dihydroorotic acid	0.035609766	-0.010593173	0.0484998	0.919351995	43.8824262	-2.0347	0.057613	1.2395	0.13261	0.877423725
Epiandrosterone	0.048986469	-0.076247613	0.006370561	0.910207467	43.44117799	-2.0099	0.059829	1.2231	0.13723	0.862550937
89-DiHETrE	0.025603403	0.057676425	-0.006426315	0.917016712	43.76974249	-2.0284	0.06012	1.221	0.13742	0.861950056
Alpha-D-Glucose	0.03803827	-0.017664877	-0.021926896	0.905328022	43.20573158	-1.9967	0.063336	1.1983	0.1439	0.841939206
Mirtazapine	0.043156303	-0.036468175	-0.000546735	0.928440473	44.32096982	-2.0595	0.063393	1.198	0.1439	0.841939206
D-Phenyllactic acid	0.024414516	0.057939727	-0.008492981	0.896510868	42.78028005	-1.973	0.064061	1.1934	0.14491	0.838901644
Bellidifolin	0.048760468	-0.076070824	0.010248896	0.894989322	42.70686135	-1.969	0.064556	1.1901	0.14553	0.837047471
Neocembrene	0.04092558	-0.029436084	0.002906373	0.898238944	42.8636644	-1.9777	0.064842	1.1881	0.14567	0.83662988
L-Histidine	0.030811127	0.040425539	-0.068337001	0.90148903	43.02048986	-1.9864	0.067672	1.1696	0.15151	0.819558702
HC-toxin	0.03737911	-0.021234141	-0.02742212	0.888058163	42.37241419	-1.9505	0.068462	1.1646	0.15276	0.81599035
Ornithine	0.039555713	-0.013761212	-0.053971055	0.882972837	42.12703346	-1.937	0.069829	1.156	0.15528	0.808884478
AICAR	0.045148202	-0.049763192	-0.036386379	0.881494071	42.055679	-1.9331	0.071163	1.1477	0.15771	0.802140768
Pterin	0.040557488	-0.016628005	-0.101136745	0.879372334	41.95329945	-1.9275	0.071853	1.1436	0.15871	0.799395708
13-OxoODE	0.032893386	0.012117226	-0.011012852	0.869789985	41.49092523	-1.9022	0.0736	1.1331	0.16202	0.790431372
12-Keto-leukotriene B4	0.030410913	0.033045559	-0.052775016	0.877143785	41.84576593	-1.9216	0.07598	1.1193	0.1667	0.7780644
Anabasine	0.04004761	-0.040682062	0.034084783	0.885370763	42.24273985	-1.9433	0.078131	1.1072	0.17085	0.767385017
Deoxyuridine	0.032678428	0.025659011	-0.088627725	0.86869681	41.43817655	-1.8993	0.078449	1.1054	0.17097	0.767080088
812-Diethyl-3-vinylbacteriochlorophyllide d	0.039970226	-0.019522111	-0.065980573	0.883323905	42.14397345	-1.9379	0.079359	1.1004	0.17238	0.763513124
4-Hydroxybenzoic acid	-0.035475089	0.011960228	-0.013460309	0.845075154	40.29836781	1.8378	0.083278	1.0795	0.1803	0.744004273
Fomepizole	0.039149773	-0.036756649	-0.029095687	0.84605527	40.34566104	-1.8404	0.083776	1.0769	0.18078	0.742849618
N-Acetylhistidine	0.025917075	0.053219338	-0.040279237	0.850712326	40.57037659	-1.8524	0.085361	1.0687	0.1836	0.736127323
1-Hexadecanol	0.041417505	-0.037258273	-0.034937528	0.839144183	40.01218239	-1.8225	0.087115	1.0599	0.18676	0.728716135
L-Octanoylcarnitine	-0.03201331	-0.000695852	-0.028105068	0.832696167	39.7010482	1.806	0.088251	1.0543	0.18819	0.725403458
222-Dideoxy-3-dehydroecdysone	-0.036643148	0.027592284	-0.019547965	0.834639387	39.79481382	1.811	0.088356	1.0538	0.18819	0.725403458
2-Ketobutyric acid	0.034838047	-0.027621149	0.065878433	0.827952736	39.47216483	-1.7939	0.089787	1.0468	0.19062	0.719831535
1-Methyladenosine	0.022838229	0.058373967	-0.05519278	0.83371392	39.75015752	-1.8086	0.090311	1.0443	0.19111	0.718716588
17alpha21-Dihydroxypregnenolone	0.02668025	0.043173034	-0.044060516	0.824023409	39.28256418	-1.7838	0.091329	1.0394	0.19264	0.71525353
6-Keto-prostaglandin F1a	0.017761349	0.083107741	-0.024406792	0.822943052	39.23043403	-1.7811	0.092263	1.035	0.19342	0.713498621
Bisphenol A	0.026714496	0.036708028	-0.004598906	0.821503511	39.16097227	-1.7774	0.092443	1.0341	0.19342	0.713498621
Dephospho-CoA	0.045240291	-0.066905245	-0.026187131	0.837629697	39.93910438	-1.8186	0.092842	1.0323	0.19342	0.713498621
L-Lactic acid	0.02824789	0.033420027	-0.023056578	0.820984787	39.13594243	-1.7761	0.092876	1.0321	0.19342	0.713498621
Oxoadipic acid	0.035128782	-0.028007047	0.035626633	0.817338703	38.96000902	-1.7668	0.094791	1.0232	0.1961	0.707522406
Taurine	0.035759902	-0.039737879	0.073690333	0.829767494	39.55973179	-1.7985	0.094853	1.0229	0.1961	0.707522406
Norfloxacin	-0.034440972	0.020604806	-0.051858486	0.826325023	39.39362329	1.7897	0.095059	1.022	0.1961	0.707522406
L-Threonylcarbamoyladenylate	0.024434054	0.048673191	-0.035483329	0.824111644	39.28682175	-1.7841	0.096367	1.0161	0.19774	0.70390547
Confertifolin	0.018223156	0.077959066	0.002669326	0.813121212	38.75650368	-1.7562	0.096457	1.0157	0.19774	0.70390547
_10S_-Juvenile hormone III diol phosphate	0.023123399	0.034140449	0.055455674	0.81013398	38.61236166	-1.7486	0.097959	1.009	0.20019	0.69855762
Prostaglandin H2	-0.039062215	0.050464234	-0.027388336	0.810606103	38.63514289	1.7498	0.098609	1.0061	0.20089	0.697041681
Creatine	0.024851204	0.045850692	-0.015703577	0.805503585	38.38893259	-1.7369	0.099637	1.0016	0.20211	0.694412198
6-Amino-6-deoxyfutalosine	-0.033595517	0.015633727	-0.007442933	0.807134894	38.46764766	1.741	0.099821	1.0008	0.20211	0.694412198
Iminoarginine	0.03325406	-0.009594913	-0.013476699	0.801994988	38.21963328	-1.7281	0.10125	0.99462	0.20436	0.689604106
Hydroquinone	0.035825248	-0.032514994	0.06607083	0.809944573	38.60322228	-1.7481	0.10259	0.98891	0.20643	0.685227187
_3R_-beta-Leucine	0.034409517	-0.033613183	0.015585957	0.796206441	37.94032025	-1.7136	0.10378	0.98387	0.2082	0.681519275
FAD	0.026591984	0.029939131	-0.016421943	0.794583216	37.86199525	-1.7095	0.10544	0.977	0.21088	0.675964607
Cafestol	0.02022186	0.065561965	-0.027105468	0.795100457	37.88695352	-1.7108	0.10589	0.97516	0.21113	0.675450052
Uridine	0.039488165	-0.044457096	0.017987259	0.79005871	37.64367562	-1.6982	0.1079	0.96696	0.21424	0.66909944
Indolepyruvate	-0.041524983	0.051675682	0.02577637	0.798018251	38.02774498	1.7181	0.10814	0.96601	0.21424	0.66909944
D-Alanyl-D-alanine	0.027537196	0.024651205	-0.016675974	0.787084323	37.50015341	-1.6908	0.10843	0.96486	0.21424	0.66909944
Cytidine	0.025941499	0.032191654	0.021107616	0.813649807	38.78200985	-1.7575	0.10992	0.95894	0.21653	0.664481924
PGA1	0.036178946	-0.031365587	-0.008552987	0.790045804	37.64305285	-1.6982	0.11175	0.95174	0.2193	0.658961368
2-Pyrocatechuic acid	0.022098034	0.066257246	-0.061158423	0.779411587	37.12992314	-1.6718	0.11203	0.95068	0.2193	0.658961368
Androsterone	-0.034209274	0.025593514	-0.029261395	0.788540239	37.57040529	1.6944	0.11233	0.94952	0.2193	0.658961368
Stearic acid	0.035652113	-0.034129828	0.043859585	0.776798625	37.00384068	-1.6653	0.11319	0.94618	0.22008	0.657419423
Chenodeoxycholic acid glycine conjugate	-0.040177687	0.055534064	-0.00834535	0.776381246	36.98370098	1.6643	0.1134	0.94541	0.22008	0.657419423
9_S_-HPODE	-0.020042511	-0.045257217	-0.059651081	0.778268827	37.0747819	1.6689	0.11383	0.94376	0.22026	0.657064365
Isopentenyladenosine-5-diphosphate	0.029919542	-0.011283349	0.057033555	0.773052661	36.82308776	-1.656	0.11568	0.93675	0.22319	0.651325268
Tridemorph	-0.021997684	-0.043074002	-0.039956921	0.775289188	36.93100626	1.6616	0.11651	0.93365	0.22413	0.649500009
ADP	0.027053814	0.013983873	0.067023093	0.779715347	37.14458039	-1.6725	0.11706	0.93159	0.22454	0.648706282
Paxilline	0.032139161	-0.01162679	0.038034196	0.771097834	36.72876207	-1.6512	0.1178	0.92886	0.2253	0.647238808
4-Acetylbutyrate	0.028788586	-0.001997055	-0.016837125	0.766147513	36.48989569	-1.639	0.11857	0.92603	0.22611	0.64568023
N_6_-__Indol-3-yl_acetyl_-L-lysine	0.024977707	0.03064854	0.014547337	0.786452857	37.46968346	-1.6892	0.11947	0.92274	0.22717	0.643649022
IMP	0.0177814	0.074079747	-0.027236492	0.772064579	36.77541014	-1.6536	0.12087	0.91769	0.22916	0.639861186
Gemfibrozil	-0.043520111	0.077496249	0.009681058	0.760671507	36.22566362	1.6256	0.12201	0.9136	0.23022	0.63785695
Citrulline	-0.032136512	0.030951421	-0.062798324	0.76286843	36.33167108	1.631	0.12213	0.91318	0.23022	0.63785695
Pantothenic acid	0.029666052	0.021172081	-0.102198532	0.763266361	36.35087235	-1.6319	0.12361	0.90793	0.23235	0.633857323
Triamterene	-0.028853132	0.006225608	-0.018580398	0.760280071	36.20677578	1.6246	0.12503	0.90297	0.23435	0.630135042
L-Malic acid	0.028615027	0.004439678	0.008851638	0.754312476	35.91882316	-1.61	0.12699	0.89625	0.23675	0.625710012
Fructose 6-phosphate	0.027790362	0.006906897	0.016454038	0.751774335	35.79635102	-1.6038	0.12703	0.89608	0.23675	0.625710012
Dethiobiotin	0.0236235	0.042454199	-0.085939431	0.741511532	35.30114303	-1.5789	0.13207	0.87919	0.24543	0.610072353
N-a-Acetylcitrulline	-0.037845243	0.056575809	-0.003711317	0.7400149	35.22892647	1.5753	0.13612	0.86609	0.25224	0.598186042
Palmitic acid	0.029225271	-0.019184542	0.006060747	0.731003425	34.79409845	-1.5535	0.13773	0.86098	0.25451	0.594295149
Oxidized glutathione	0.025828189	0.034521162	-0.079905796	0.727818036	34.64039481	-1.5458	0.1433	0.84376	0.26336	0.579450186
910-Dihydroxystearate	0.026368763	0.014295113	0.029901169	0.737875975	35.12571757	-1.5701	0.14332	0.84369	0.26336	0.579450186
Biotinyl-5-AMP	0.031063759	-0.000413305	-0.09281658	0.721738086	34.34702077	-1.5312	0.14454	0.84003	0.26485	0.577000023
Quinaldic acid	-0.026444754	-0.006680295	-0.022669595	0.721637396	34.34216221	1.531	0.14521	0.83801	0.26534	0.576197275
_-_-Salsoline	0.02538935	-0.003393003	0.070777695	0.716922493	34.11465538	-1.5197	0.14604	0.83554	0.2654	0.576099081
L-beta-Phenylalanine	0.030314772	-0.005965076	-0.044619579	0.716962665	34.1165938	-1.5198	0.14605	0.8355	0.2654	0.576099081
N-Succinyl-L-glutamate	0.035745129	-0.015015849	-0.110626926	0.717079466	34.12222977	-1.5201	0.14761	0.83088	0.26628	0.574661452
D-Glucose 1-phosphate	0.037572482	-0.066926696	0.055623162	0.720819241	34.302684	-1.529	0.14763	0.83084	0.26628	0.574661452
Abscisic acid glucose ester	0.022747183	0.04782934	-0.079910757	0.714494543	33.99750025	-1.5139	0.14775	0.83046	0.26628	0.574661452
Carbamazepine	0.03232252	-0.010632289	-0.047884579	0.715076992	34.02560495	-1.5153	0.14892	0.82704	0.26766	0.572416526
Quinolinic acid	0.041618174	-0.076494967	-0.016951161	0.703592997	33.47147117	-1.4879	0.15409	0.81223	0.27618	0.558807775
Prostaglandin F2a	0.012495125	0.08652057	-0.011465969	0.702060444	33.39752133	-1.4843	0.15531	0.80879	0.27762	0.55654925
3-Dehydroshikimate	0.038567476	-0.067147358	0.045814041	0.701690428	33.37966706	-1.4834	0.15675	0.8048	0.27942	0.553742512
Mevalonic acid-5P	0.026376098	-0.000433532	0.062489724	0.701167044	33.35441236	-1.4822	0.15931	0.79775	0.28322	0.547876082
Hypoxanthine	0.028774277	-0.009078984	-0.007908264	0.693560499	32.98737603	-1.4641	0.16052	0.79448	0.2845	0.545917729
12-Keto-tetrahydro-leukotriene B4	0.015277811	0.062907138	0.050510796	0.693613107	32.9899145	-1.4643	0.1609	0.79344	0.2845	0.545917729
Deoxyadenosine	0.03454083	-0.036732058	-0.056191966	0.694094392	33.01313782	-1.4654	0.16254	0.78904	0.28663	0.542678356
L-Targinine	0.018330145	0.063663286	-0.04275416	0.688320148	32.73451491	-1.4518	0.16393	0.78535	0.2883	0.540155358
Adipic acid	-0.019147363	-0.037835879	-0.022245307	0.690308698	32.83046781	1.4565	0.16716	0.77688	0.29319	0.532850847
11b-PGF2a	-0.032763735	0.031282898	0.02431544	0.682326733	32.44531645	1.4377	0.16869	0.77291	0.2951	0.530030791
5-KETE	0.011298197	0.086250449	-0.000529684	0.680165199	32.34101658	-1.4326	0.16921	0.77157	0.29512	0.530001358
Mannitol 1-phosphate	0.036632019	-0.064640867	0.04347527	0.685261186	32.58691174	-1.4446	0.17014	0.76919	0.29512	0.530001358
D-Mannose	0.024458165	0.013623081	0.02489631	0.681161087	32.38907084	-1.4349	0.17024	0.76895	0.29512	0.530001358
L-Arginine	0.036226387	-0.049941964	-0.041440721	0.683881777	32.52035151	-1.4413	0.17051	0.76826	0.29512	0.530001358
Methoprene	-0.011385744	-0.075941208	-0.05798581	0.682468713	32.45216735	1.438	0.17265	0.76283	0.29805	0.525710874
Coumesterol	0.021423249	0.032857696	-0.011472424	0.68048468	32.35643242	-1.4334	0.17628	0.7538	0.30351	0.517826995
Sorbitol	0.033701721	-0.051754581	0.005992589	0.667399165	31.72502091	-1.4027	0.17889	0.74742	0.3072	0.512578789
S-Glutathionyl-L-cysteine	0.027617802	-0.018387909	0.06629523	0.661675645	31.44884559	-1.3894	0.1817	0.74065	0.31121	0.506946456
20-Hydroxy-leukotriene B4	-0.024064794	-0.019810712	0.044355852	0.659198169	31.32930067	1.3837	0.18549	0.73167	0.31661	0.499475372
14alpha-Hydroxy-5beta-cholest-7-ene-36-dione	0.01774394	0.043449873	-0.014849599	0.657600921	31.25222916	-1.38	0.18582	0.73091	0.31661	0.499475372
Thyrotropin releasing hormone	0.040619381	-0.084321449	0.005467187	0.656480039	31.19814356	-1.3774	0.18678	0.72866	0.31743	0.498352031
Glycocholic acid	-0.032460483	0.049035971	-0.035216188	0.659421676	31.34008549	1.3842	0.18948	0.72244	0.32118	0.493251506
Folic acid	-0.02847913	0.029879107	-0.056022873	0.647967752	30.7874027	1.3577	0.19135	0.71817	0.32304	0.490743698
Pilocarpine	-0.03331377	0.050605037	-0.017073843	0.648269886	30.80198145	1.3584	0.19156	0.7177	0.32304	0.490743698
Selenomethionine	0.02812122	-0.018605005	0.002315049	0.644529571	30.62150117	-1.3497	0.19404	0.7121	0.3251	0.487983031
Pregnanediol	0.027733728	-0.027574162	0.05334112	0.64785849	30.78213053	-1.3574	0.19441	0.71127	0.3251	0.487983031
10-Hydroxycarbazepine	0.021136698	0.026390715	-0.000751607	0.643964291	30.59422486	-1.3484	0.19488	0.71023	0.3251	0.487983031
Fisetin	-0.015336888	-0.051770902	-0.018759058	0.645496615	30.66816366	1.352	0.19524	0.70942	0.3251	0.487983031
_2R3R_-3-Methylglutamyl-5-semialdehyde-N6-lysine	0.029768895	-0.008212228	-0.06320895	0.655272623	31.13988248	-1.3746	0.19526	0.70939	0.3251	0.487983031
Abscisic aldehyde	-0.037065371	0.066349726	-0.000180907	0.64161802	30.48101097	1.343	0.19685	0.70587	0.32691	0.485571794
Isocitric acid	-0.025107419	0.024631627	-0.080804221	0.650163776	30.89336679	1.3627	0.19741	0.70463	0.32703	0.485412406
Adenosine	0.026548055	0.014202644	-0.117253425	0.639493692	30.37850641	-1.3381	0.19855	0.70212	0.32809	0.484007006
Pyridoxamine 5-phosphate	0.017808324	0.036130406	0.046753743	0.636190893	30.21913739	-1.3305	0.20018	0.69857	0.32995	0.481551867
Arachidic acid	0.032629913	-0.048201418	0.046997042	0.63384679	30.10602807	-1.3251	0.20192	0.69482	0.33198	0.478888079
D-Galactose	0.02842359	-0.011948872	-0.029082111	0.630747915	29.95649901	-1.318	0.20634	0.68542	0.33804	0.471031907
Acetoacetic acid	0.030906752	-0.054008122	0.055382745	0.628993439	29.87184078	-1.314	0.20738	0.68323	0.33804	0.471031907
Uric acid	-0.037534421	0.069923212	0.00605067	0.632056984	30.01966509	1.321	0.20756	0.68285	0.33804	0.471031907
Dihydrotestosterone	0.016541919	0.0561695	-0.024545468	0.63474475	30.1493571	-1.3272	0.20767	0.68263	0.33804	0.471031907
Prostaglandin J2	-0.032369489	0.050623131	-0.019325774	0.624289638	29.64486966	1.3033	0.21084	0.67605	0.34158	0.466507566
Propionylcarnitine	0.022798911	0.01059329	-0.051453077	0.621709986	29.52039449	-1.2974	0.21088	0.67596	0.34158	0.466507566
6-Acetyl-D-glucose	0.031098404	-0.050504878	0.044576104	0.625175572	29.68761839	-1.3053	0.21265	0.67234	0.34359	0.463959485
3-Dehydroecdysone	-0.024223727	0.001101983	0.002268373	0.619513583	29.41441211	1.2924	0.21481	0.66794	0.34623	0.460635304
Ectoine	-0.027985307	0.030610269	-0.012673572	0.61462248	29.17840315	1.2812	0.21713	0.66329	0.34877	0.457460879
Guanidinosuccinic acid	0.030750985	-0.030756387	-0.019573241	0.613926489	29.14481974	-1.2796	0.21761	0.66233	0.34877	0.457460879
Lacto-N-tetraose	0.02968349	-0.048197549	0.052114895	0.619666912	29.42181064	-1.2927	0.21798	0.66158	0.34877	0.457460879
Lenacil	-0.032747719	0.045387126	-0.00277625	0.620892438	29.48094556	1.2955	0.21899	0.65959	0.34911	0.457037711
Cellobiose	0.030739605	-0.050737058	0.045165158	0.61608189	29.24882365	-1.2845	0.21946	0.65865	0.34911	0.457037711
2-Furancarboxaldehyde	0.032500226	-0.064395423	0.058850308	0.612757586	29.08841697	-1.277	0.21979	0.65799	0.34911	0.457037711
CMP	0.013572821	0.064478385	-0.042402507	0.609251824	28.91925447	-1.269	0.22265	0.65238	0.3528	0.452471424
L-Alanine	0.024772192	0.000562336	-0.017446131	0.603475329	28.64052297	-1.2559	0.22523	0.64738	0.35602	0.448525604
Vanillylmandelic acid	-0.013563439	-0.055733557	-0.031720898	0.60383182	28.65772462	1.2567	0.22828	0.64153	0.35998	0.443721627
Cannabinol	-0.032818458	0.053409798	-0.010280133	0.609971814	28.95399597	1.2707	0.2304	0.63751	0.36209	0.441183469
D-Altronate	0.026278421	-0.025466337	0.030792799	0.596730774	28.31507999	-1.2407	0.23072	0.63691	0.36209	0.441183469
Pseudouridine	0.031240717	-0.04584385	0.029349738	0.596388661	28.29857207	-1.2399	0.23461	0.62966	0.36681	0.435558833
N6-Acetyl-L-lysine	0.019779689	0.021779232	0.017669953	0.607848849	28.85155714	-1.2658	0.23485	0.62921	0.36681	0.435558833
Myclobutanil	0.023494115	0.000455096	-0.059612061	0.579507442	27.48400764	-1.202	0.24501	0.61081	0.38178	0.418186826
Methyl beta-D-galactoside	0.026782804	-0.028535268	0.016341082	0.577970475	27.40984481	-1.1985	0.249	0.6038	0.38643	0.412929165
Melibiose	0.0295253	-0.05117361	0.03858519	0.5770921	27.36746086	-1.1966	0.24918	0.60349	0.38643	0.412929165
beta-D-3-Ribofuranosyluric acid	0.014909754	0.037807974	0.02875992	0.570995861	27.07330082	-1.1829	0.25226	0.59815	0.39016	0.408757257
_4Z7Z10Z13Z16Z19Z_-Docosahexaenoic acid ethyl ester	0.014936176	0.036928326	-0.012934991	0.5703961	27.04436074	-1.1816	0.25277	0.59728	0.39016	0.408757257
Atorvastatin	-0.014357093	-0.037868409	-0.006390914	0.567842019	26.92111941	1.1759	0.25501	0.59344	0.3927	0.405939099
Prostaglandin B2	-0.033344009	0.057308813	0.024638966	0.568763939	26.96560456	1.1779	0.25773	0.58883	0.39596	0.402348684
L-Rhamnofuranose	0.02378166	-0.022398223	0.036539771	0.562054254	26.64184413	-1.163	0.26068	0.58389	0.39954	0.398439735
Cholesterol	0.025921525	-0.045012205	0.076279933	0.563774185	26.72483542	-1.1668	0.26138	0.58272	0.39969	0.398276717
1-Pyrroline-2-carboxylic acid	-0.020136485	0.004393009	-0.032029245	0.559127211	26.50060638	1.1565	0.26518	0.57646	0.40455	0.393027794
Oxazepam	0.010283574	0.071315841	-0.059457343	0.551791032	26.14661591	-1.1402	0.26921	0.56992	0.40915	0.388117444
Ethylmethylacetic acid	0.020146598	0.01043394	0.006943825	0.552054014	26.15930552	-1.1408	0.26944	0.56953	0.40915	0.388117444
Euphol	0.027513954	-0.029839344	-0.05373951	0.551039369	26.11034612	-1.1385	0.27461	0.56129	0.41604	0.380864912
21-Hydroxypregnenolone	0.009802769	0.071040082	-0.023370489	0.540593775	25.60631797	-1.1155	0.27938	0.5538	0.42225	0.374430342
Acetyl-maltose	0.03093788	-0.061456739	0.0198137	0.542933661	25.71922379	-1.1206	0.28036	0.55228	0.42225	0.374430342
Docosahexaenoic acid	0.033614727	-0.061207307	-0.024271429	0.540634111	25.6082643	-1.1155	0.28064	0.55184	0.42225	0.374430342
Antibiotic JI-20A	-0.007291975	-0.067394092	-0.065331302	0.542675489	25.70676633	1.12	0.28333	0.54771	0.4235	0.373146585
D-Glucose	0.027356181	-0.049612983	0.030403042	0.536189654	25.39380724	-1.1057	0.28344	0.54753	0.4235	0.373146585
6-Hydroxymelatonin	0.007902628	0.071623458	0.032618988	0.538066395	25.48436505	-1.1099	0.28354	0.54738	0.4235	0.373146585
Cellopentaose	0.027564199	-0.050015123	0.042204677	0.537875171	25.47513797	-1.1095	0.28405	0.5466	0.4235	0.373146585
6-Phospho-2-dehydro-D-gluconate	0.018081063	0.038059765	-0.082916698	0.535418435	25.35659383	-1.104	0.28502	0.54512	0.42398	0.372654629
Adenosine diphosphate ribose	-0.017850779	-0.010003008	-0.042727396	0.544051171	25.7731467	1.1231	0.28603	0.54359	0.42452	0.372101844
2-Hydroxy-2-ethylsuccinic acid	0.027642895	-0.043747651	0.006240877	0.5327851	25.22952832	-1.0983	0.28842	0.53997	0.4271	0.369470429
Erucic acid	0.012939215	0.04281811	-0.025241641	0.528955718	25.04475025	-1.0898	0.29022	0.53727	0.42852	0.368028904
Glutathione	-0.030150777	0.057816575	-0.016062109	0.528439235	25.01982855	1.0887	0.29069	0.53657	0.42852	0.368028904
Raffinose	0.024238018	-0.036579898	0.049451249	0.526880044	24.9445934	-1.0853	0.29279	0.53345	0.43064	0.365885633
N-Carbamoylputrescine	0.023406629	0.002243399	-0.035160631	0.528001232	24.99869371	-1.0877	0.2939	0.5318	0.43132	0.365200403
Cinchonidine	0.004979458	0.090019731	-0.021927741	0.521018485	24.66175731	-1.0724	0.29773	0.52618	0.43518	0.361331072
Phenylacetylglycine	0.029497252	-0.046939585	-0.053878083	0.522798182	24.74763251	-1.0763	0.29786	0.52598	0.43518	0.361331072
6beta-Hydroxytestosterone	-0.020828856	0.022488146	-0.075682062	0.520887416	24.65543288	1.0721	0.2991	0.52418	0.43602	0.360493589
N-Acetyl-L-tyrosine	0.015874086	0.040084399	-0.050363475	0.520879554	24.65505351	-1.0721	0.30007	0.52278	0.43646	0.360055552
7a-Hydroxy-5b-cholestan-3-one	0.030346086	-0.048375863	-0.027836891	0.519294446	24.57856776	-1.0687	0.30178	0.5203	0.43799	0.358535805
Succinic acid	-0.018160087	-0.011920988	0.022521076	0.523427736	24.77801017	1.0777	0.30423	0.5168	0.44056	0.355994937
Isocorypalmine	-0.025636315	0.036524745	-0.020744243	0.514309509	24.33803108	1.0578	0.30778	0.51176	0.44381	0.352802916
Hecogenin	0.014674729	0.040964434	-0.039293568	0.510822242	24.16976101	-1.0501	0.30782	0.5117	0.44381	0.352802916
S-Adenosylmethionine	-0.02492532	0.024976842	0.041840771	0.510226021	24.14099173	1.0488	0.31015	0.50843	0.44617	0.350499635
8-HETE	-0.022602412	0.019003359	0.01106599	0.515408147	24.39104333	1.0602	0.31204	0.50579	0.44792	0.348799546
5-Dehydroadenosine	0.030051934	-0.054305843	0.018408711	0.503371731	23.81025372	-1.0339	0.31642	0.49974	0.45321	0.343700516
34-Dihydroxymandelic acid	-0.012584198	-0.014761012	-0.095517704	0.499193234	23.60862992	1.0248	0.3209	0.49363	0.4572	0.339893778
4-O-beta-D-Glucosyl-4-hydroxycinnamate	0.025795913	-0.05217414	0.085136987	0.496715914	23.48909254	-1.0194	0.32152	0.49279	0.4572	0.339893778
8-Isoprostane	0.007073886	0.07341882	-0.026462251	0.496480851	23.47775013	-1.0189	0.32176	0.49247	0.4572	0.339893778
_2S_-Liquiritigenin	-0.03039704	0.053714949	0.020357569	0.498945765	23.5966889	1.0243	0.32199	0.49216	0.4572	0.339893778
2-Hydroxyphenethylamine	0.026226607	-0.027791642	-0.062660984	0.49590899	23.45015628	-1.0177	0.32732	0.48503	0.46338	0.334062715
Methylmalonic acid	0.025220697	-0.0274054	0.018991291	0.49070797	23.199193	-1.0064	0.32776	0.48445	0.46338	0.334062715
L-Dopa	0.022168526	-0.005897515	-0.05182229	0.491320263	23.22873782	-1.0077	0.32946	0.48219	0.46479	0.332743224
Androstenedione	-0.028480214	0.061430761	-0.035429849	0.485751642	22.96003678	0.99569	0.33371	0.47663	0.46977	0.328114721
Coleonol	-0.029959029	0.050732308	0.005180174	0.486047825	22.9743284	0.99633	0.33447	0.47565	0.46978	0.328105476
Sucrose	0.028361463	-0.058696391	0.034400652	0.485264099	22.93651153	-0.99463	0.33515	0.47477	0.46978	0.328105476
L-24-diaminobutyric acid	0.005403344	0.081668618	-0.052126616	0.482719032	22.81370513	-0.98913	0.33598	0.47369	0.46994	0.327957587
N-Acetylornithine	-0.02094395	0.021596483	-0.014138449	0.478352789	22.60302212	0.97971	0.34053	0.46784	0.47529	0.323041323
Sarcosine	0.023168507	-0.035199798	0.014296517	0.471507354	22.27271138	-0.96496	0.34787	0.45858	0.48451	0.314697255
Cytidine monophosphate N-acetylneuraminic acid	-0.025816836	0.055500442	-0.070050069	0.474379773	22.41131337	0.97114	0.34894	0.45726	0.48496	0.314294081
Gentamicin C2b	0.014690486	0.005679653	0.061224259	0.472759402	22.33312609	-0.96765	0.35059	0.4552	0.48623	0.313158249
Nopaline	0.020570042	-0.012457508	-0.061942193	0.466143356	22.01388397	-0.95342	0.35598	0.44858	0.49266	0.307452697
Pregnenolone	0.006826065	0.065793941	-0.025720889	0.45474073	21.46367644	-0.92897	0.36576	0.43681	0.50513	0.296596838
3-Hydroxykynurenine	0.015903795	-0.001757301	0.071441447	0.446653076	21.07342524	-0.91167	0.37483	0.42616	0.51658	0.286862412
Menthyl pyrrolidone carboxylate	-0.010557379	-0.034328278	-0.023092339	0.445379163	21.01195552	0.90895	0.37671	0.42399	0.51807	0.285611556
L-Glutamine	0.014842922	0.004373204	0.04985947	0.444263782	20.95813537	-0.90657	0.38115	0.4189	0.52309	0.281423582
D-Lysopine	0.008391692	0.063250539	-0.038944883	0.44499087	20.99321931	-0.90812	0.38324	0.41653	0.52485	0.279964798
Myricetin	0.024186389	-0.049193058	0.039561514	0.437909449	20.65152161	-0.89303	0.38531	0.41419	0.52584	0.279146381
Oleic acid	-0.013946338	-0.016549118	0.013725556	0.436490635	20.58305999	0.89001	0.38581	0.41363	0.52584	0.279146381
Piperidine	-0.012497189	-0.016390391	-0.027827673	0.435397261	20.53030175	0.88768	0.38646	0.4129	0.52584	0.279146381
Arachidonic acid	-0.004879164	-0.046329608	-0.069939586	0.434745126	20.49883446	0.88629	0.38717	0.4121	0.52584	0.279146381
4-Hydroxycinnamic acid	0.015425028	-0.003474681	0.059972212	0.434214421	20.47322652	-0.88516	0.39127	0.40752	0.53032	0.275461994
Senecionine	0.0261953	-0.046299346	-0.06920209	0.427274032	20.13833397	-0.87041	0.39577	0.40255	0.53531	0.271394644
4-Hydroxycinnamoylagmatine	0.016379951	-0.014354378	0.08715054	0.424314405	19.99552395	-0.86413	0.4002	0.39772	0.54019	0.26745346
Sphingosine	-0.007433459	-0.047999483	-0.047481737	0.428025522	20.17459538	0.87201	0.4015	0.39631	0.54083	0.266939226
cis-Aconitic acid	-0.016795011	0.020185041	-0.094171499	0.426428984	20.09755815	0.86862	0.40237	0.39538	0.54089	0.266891048
L-Phenylalanine	0.00248161	0.082463222	-0.045964574	0.416729026	19.62950895	-0.84806	0.40761	0.38975	0.54682	0.262155609
2-Methylpropanal	0.026213664	-0.036583672	-0.079748803	0.414703799	19.53178624	-0.84378	0.41361	0.38341	0.55328	0.257055028
1H-Indole-3-acetamide	-0.018055579	0.019320323	-0.045667116	0.414933067	19.54284907	0.84426	0.41412	0.38287	0.55328	0.257055028
19-Hydroxyandrost-4-ene-317-dione	-0.012192077	-0.025319461	0.001476026	0.409894465	19.29972289	0.83361	0.41635	0.38054	0.55467	0.255965323
6-Hydroxyhexanoic acid	-0.012516864	-0.022069782	-0.007213281	0.408941534	19.25374139	0.8316	0.41685	0.38002	0.55467	0.255965323
Chenodeoxycholic acid	-0.019599282	0.029567991	-0.047086173	0.406341246	19.12827047	0.82611	0.42187	0.37482	0.55857	0.252922393
S-Ribosyl-L-homocysteine	-0.01818879	0.038711507	-0.107142173	0.40714419	19.16701469	0.82781	0.42222	0.37446	0.55857	0.252922393
Mifepristone	-0.020065181	0.039800482	-0.046702349	0.404083593	19.01933258	0.82135	0.42233	0.37435	0.55857	0.252922393
Aniline	0.023226043	-0.053801893	0.038377091	0.399371242	18.79194892	-0.81142	0.42845	0.3681	0.56551	0.247559711
N-Acetylglutamic acid	0.007984567	0.05740191	-0.080395698	0.400267709	18.83520589	-0.81331	0.43272	0.3638	0.57001	0.244117525
Kanamycin B	0.024017617	-0.040439351	-0.064622358	0.39759282	18.70613523	-0.80767	0.43486	0.36165	0.57168	0.242847001
4-Acetamidobutanoic acid	0.019022912	-0.032776967	0.022774004	0.388529169	18.26878957	-0.78862	0.44115	0.35542	0.57847	0.237719159
2-Keto-6-aminocaproate	0.019084347	-0.024671937	0.009480417	0.387875391	18.23724301	-0.78724	0.44179	0.35479	0.57847	0.237719159
Lidocaine	0.026763244	-0.064966468	0.006412	0.385262903	18.11118343	-0.78176	0.44983	0.34695	0.58782	0.230755642
L-Proline	0.016075345	-0.00629041	-0.000765955	0.379198312	17.81855051	-0.76905	0.45212	0.34474	0.58965	0.229405697
Ketoleucine	0.020606898	-0.046045968	0.049641575	0.374783984	17.60554726	-0.75981	0.45753	0.33958	0.59551	0.225110941
3-Indoleacetonitrile	0.008603746	0.046434625	-0.046142507	0.37297023	17.51802868	-0.75601	0.46067	0.33661	0.59841	0.223001158
3-Epiecdysone	0.01277099	0.007002587	0.011846266	0.37072456	17.40966907	-0.75132	0.4623	0.33508	0.59934	0.222326736
Melamine	0.019674664	-0.042471354	0.014529492	0.36954894	17.35294222	-0.74886	0.46447	0.33304	0.60097	0.221147207
beta-Alanine	0.015350081	-0.016689667	0.019068827	0.367657392	17.26166992	-0.74491	0.46611	0.33151	0.60158	0.220706611
Phenylacetylglutamine	0.006566207	0.045496428	-0.051959491	0.369172306	17.33476858	-0.74807	0.46678	0.33089	0.60158	0.220706611
Ophthalmate	0.006699496	0.035093506	0.068676332	0.35897518	16.84272972	-0.72679	0.47706	0.32143	0.61363	0.212093416
Aminoadipic acid	0.004349048	0.050975253	8.22E-05	0.355982936	16.69834585	-0.72056	0.48057	0.31825	0.61592	0.210475693
17-HYDROXYPROGESTERONE	0.003376315	0.060935146	-0.008536355	0.35576138	16.68765516	-0.7201	0.48072	0.31811	0.61592	0.210475693
Stachyose	0.019329027	-0.049129878	0.05680484	0.353870048	16.59639329	-0.71616	0.48344	0.31566	0.6182	0.208870999
S-Inosyl-L-homocysteine	-0.016873485	0.042392556	-0.102505015	0.352362295	16.5236401	0.71302	0.48763	0.31191	0.62234	0.205972284
NAD	0.012013265	0.008795513	0.004606126	0.347811978	16.30407505	-0.70356	0.49071	0.30918	0.6243	0.204606665
Suberic acid	-0.019752943	0.053542319	-0.062521523	0.346690145	16.24994356	0.70123	0.49344	0.30676	0.6243	0.204606665
Palmitoleic acid	0.012200191	0.001379599	0.033653209	0.344688936	16.15337981	-0.69707	0.49471	0.30565	0.6243	0.204606665
5a-Pregnane-320-dione	0.001571414	0.072690381	-0.031388943	0.344632836	16.15067284	-0.69696	0.49475	0.30561	0.6243	0.204606665
Betaine	0.022567143	-0.049514931	0.002918477	0.344920779	16.16456687	-0.69755	0.49595	0.30456	0.6243	0.204606665
Xanthine	-0.014948313	-0.001824001	0.066968226	0.343389202	16.09066413	0.69437	0.49631	0.30424	0.6243	0.204606665
5-Nitro-2-_3-phenylpropylamino_benzoic acid	0.000515978	0.077822892	0.005011202	0.344032822	16.12172052	-0.69571	0.49672	0.30389	0.6243	0.204606665
Palmitoyl-L-carnitine	-0.005125678	-0.046252958	-0.02628158	0.344394654	16.13917991	0.69646	0.49677	0.30384	0.6243	0.204606665
Pyrimidodiazepine	0.002599492	0.070961498	-0.061920702	0.338889145	15.87352423	-0.68504	0.50244	0.29892	0.63021	0.20051471
Secoisolariciresinol	0.003316509	0.065013659	-0.028977441	0.335414168	15.70584715	-0.67783	0.50769	0.29441	0.63558	0.196829777
Maltotriose	0.021686203	-0.061786622	0.040558459	0.332774361	15.57846936	-0.67236	0.51034	0.29214	0.63766	0.195410825
Androsterone glucuronide	0.003603439	0.059256815	-0.033683822	0.331756023	15.52933178	-0.67025	0.51129	0.29133	0.63766	0.195410825
EPA _d5_	-0.025770229	0.063694929	0.050705115	0.326710233	15.28585879	0.65981	0.51793	0.28573	0.6447	0.19064233
2-Hydroxyestradiol	-0.02225727	0.064681828	-0.037351508	0.324464442	15.17749327	0.65517	0.52122	0.28298	0.64758	0.188706573
Glutaric acid	0.017324841	-0.020842099	-0.015225469	0.32131947	15.02573986	-0.64867	0.52499	0.27985	0.65103	0.186398998
Myristic acid	0.003596901	-0.072248588	-0.053291167	0.320028774	14.96346033	0.646	0.52824	0.27717	0.65333	0.184867399
Amobarbital	0.014705152	-0.003306771	-0.001960993	0.318026261	14.86683364	-0.64187	0.52922	0.27636	0.65333	0.184867399
Juvenile hormone III	-0.01377351	0.034448175	-0.090257815	0.319679401	14.9466021	0.64528	0.52984	0.27586	0.65333	0.184867399
Aspartame	0.007046906	0.051611097	-0.092185963	0.31252863	14.60155809	-0.63052	0.53742	0.26968	0.66144	0.179509545
_R_-3-Hydroxybutyric acid	0.01003652	0.019999067	-0.029223487	0.308193854	14.39239341	-0.62159	0.54218	0.26586	0.66604	0.176499688
Curcumenol	-0.020353796	0.058175256	-0.050209109	0.307613511	14.36439028	0.62039	0.54319	0.26505	0.66604	0.176499688
Allocholic acid	0.002347182	0.059299183	-0.030880106	0.306314139	14.30169207	-0.61772	0.54456	0.26396	0.66647	0.176219395
Uridine diphosphate glucose	0.020199736	-0.05061205	0.012498321	0.303859244	14.18323674	-0.61266	0.54777	0.26141	0.66915	0.174476518
Prostaglandin G2	0.008444455	0.026523701	-0.008353871	0.303800987	14.1804257	-0.61254	0.54917	0.26029	0.66962	0.174171583
_R_-56-Dihydrothymine	0.01759193	-0.022903529	-0.031867482	0.296691212	13.83735983	-0.59792	0.55734	0.25388	0.6775	0.1690907
4-Acetamido-2-aminobutanoic acid	-0.006395271	-0.02037383	-0.022231525	0.296460924	13.82624782	0.59745	0.5577	0.2536	0.6775	0.1690907
Biotin	-0.006334585	-0.013968284	-0.066664477	0.294073413	13.71104396	0.59254	0.56124	0.25085	0.6798	0.16761884
9-cis-Retinoic acid	-0.017908891	0.045880943	-0.010814413	0.294865366	13.74925782	0.59417	0.56166	0.25053	0.6798	0.16761884
Pyroglutamic acid	0.012145697	-0.00132428	0.007229138	0.287280872	13.3832855	-0.5786	0.57056	0.2437	0.6893	0.161591722
S-Adenosylhomocysteine	0.007389393	0.006245512	0.091283844	0.284966534	13.2716124	-0.57385	0.57333	0.2416	0.6904	0.160899217
Biopterin	0.014997227	-0.00308577	-0.110783656	0.284966427	13.27160727	-0.57385	0.57419	0.24094	0.6904	0.160899217
3-AMP	-0.012171017	0.026198395	-0.086062441	0.287105063	13.37480221	0.57823	0.57606	0.23953	0.6904	0.160899217
1-Hydroxymethylnaphthalene	0.024257614	-0.072299616	0.022150222	0.282795536	13.16685591	-0.5694	0.57654	0.23917	0.6904	0.160899217
1-palmitoylglycerophosphocholine	0.012089951	-0.012106024	0.054478262	0.282683583	13.16145389	-0.56917	0.57674	0.23902	0.6904	0.160899217
Costunolide	0.010597436	0.009111943	-0.041343982	0.280592524	13.0605546	-0.56488	0.57913	0.23722	0.692	0.159893906
26-Hydroxyecdysone	0.007366926	0.023081423	-0.016285948	0.273707662	12.72834142	-0.55079	0.5891	0.22981	0.70264	0.15326713
Xanthosine	-0.014931811	0.01808537	0.06079003	0.273839897	12.7347221	0.55106	0.5946	0.22578	0.7079	0.150028088
Chlorhexidine	-0.02030042	0.060790237	-0.033774943	0.267587786	12.43304083	0.53827	0.59708	0.22397	0.70957	0.149004754
GMP	0.009204789	0.021981734	-0.071001835	0.265458077	12.3302766	-0.53392	0.60004	0.22182	0.7118	0.147642016
15-Anhydrosorbitol	-0.019818522	0.043911332	0.036272963	0.258342166	11.9869147	0.51939	0.61003	0.21465	0.72234	0.141258335
D-Fructose	0.01723125	-0.050698677	0.066738458	0.251969168	11.67940031	-0.50639	0.61951	0.20795	0.73226	0.135334689
Chelirubine	-0.011582816	0.028531267	-0.076376584	0.252494686	11.70475795	0.50746	0.62185	0.20632	0.73369	0.1344874
Dihomo-gamma-linolenate	0.004732295	0.021120996	0.040232252	0.246290876	11.40540734	-0.49482	0.62788	0.20212	0.73948	0.131073567
Protoporphyrinogen IX	0.008314304	0.001304437	0.043384715	0.245121139	11.34896439	-0.49244	0.63073	0.20015	0.74031	0.130586384
Pravastatin	-0.007865383	-0.011816484	0.01884032	0.245285984	11.35691858	0.49278	0.63084	0.20008	0.74031	0.130586384
Pyridostigmine	-0.004204676	0.083023668	-0.015399804	0.240312579	11.11693837	-0.48265	0.63517	0.19711	0.74218	0.129490753
_S_-2-amino-6-oxohexanoate	0.017401026	-0.029175084	-0.024036807	0.240255084	11.11416407	-0.48254	0.63582	0.19667	0.74218	0.129490753
Decanoyl-L-carnitine	0.002584803	0.046289526	-0.069756919	0.239845497	11.09440039	-0.4817	0.63583	0.19666	0.74218	0.129490753
Ergocalciferol	0.015028123	-0.030497477	-0.035311972	0.239737014	11.08916578	-0.48148	0.6384	0.19491	0.74349	0.128724868
dGMP	-0.00037015	-0.044393217	-0.058928048	0.239543023	11.07980519	0.48109	0.64017	0.19371	0.74349	0.128724868
Pyridoxine	0.000515123	0.031517104	0.058060294	0.237487162	10.98060435	-0.47691	0.64036	0.19358	0.74349	0.128724868
Taurocholic acid	0.007503137	0.013945537	-0.013292231	0.231866025	10.70936928	-0.46548	0.64741	0.18882	0.75035	0.124736113
Acetylcysteine	0.020147793	-0.052787366	-0.035200274	0.230603197	10.64843442	-0.46292	0.6535	0.18476	0.75584	0.121570128
Linatine	-0.013172591	0.019970447	0.055776265	0.230339081	10.63569009	0.46238	0.65445	0.18413	0.75584	0.121570128
_S_-5-Amino-3-oxohexanoate	0.011230496	-0.008300152	-0.073936674	0.224028214	10.33117373	-0.44957	0.65926	0.18094	0.76006	0.119152123
L-Kynurenine	0.002328565	0.052376723	-0.081417931	0.221135276	10.19158162	-0.4437	0.66302	0.17847	0.76305	0.117447003
3-Hydroxymethylglutaric acid	-0.007208769	-0.009968222	-0.000549487	0.218620116	10.07021838	0.4386	0.66619	0.1764	0.76536	0.116134239
Gentamicin X2	-0.002930599	-0.034324288	0.02067284	0.218470618	10.0630047	0.43829	0.66776	0.17538	0.76582	0.115873296
4-Pyridoxic acid	0.002766436	0.053800353	-0.086937207	0.213710358	9.833309273	-0.42864	0.6737	0.17153	0.77129	0.112782299
Catechol	-0.013763991	0.015690158	0.085409347	0.211254305	9.714798071	0.42367	0.67683	0.16952	0.77352	0.111528453
9S-hydroxy-1115-dioxo-5Z13E-prostadienoic acid	-0.022019262	0.069043898	0.030969082	0.207721335	9.544322726	0.41651	0.68197	0.16623	0.77804	0.108998075
Isoprothiolane	0.003354465	-0.072195635	0.05709445	0.20557383	9.4406998	0.41217	0.68566	0.16389	0.77959	0.10813374
Cortisol	0.000243951	-0.039836112	-0.04149382	0.205918748	9.457343011	0.41287	0.6857	0.16386	0.77959	0.10813374
Fenfluramine	0.007276369	-0.090299003	0.020935684	0.204737479	9.400343603	0.41048	0.68694	0.16308	0.77964	0.108105887
Deltaline	0.01817083	-0.046518538	-0.07474443	0.201291549	9.234068163	-0.4035	0.69181	0.16001	0.78263	0.106443509
_2S5S_-trans-Carboxymethylproline	0.005120809	0.020558945	0.033973672	0.200904247	9.215379781	-0.40272	0.69196	0.15992	0.78263	0.106443509
Osthol	-0.000463476	0.05586361	-0.02280769	0.19884524	9.11602711	-0.39856	0.69512	0.15794	0.78485	0.105213337
Stearolic acid	0.003894773	0.010996271	0.052304618	0.195927869	8.975256105	-0.39266	0.69985	0.155	0.78883	0.103016581
Yamogenin	-0.012826288	0.046265462	-0.058746626	0.19353447	8.859768104	0.38782	0.70465	0.15203	0.79288	0.100792537
Capsidiol	0.013362594	-0.044252462	0.024273273	0.190324194	8.704863612	-0.38134	0.70742	0.15032	0.7941	0.100124804
Carnosol	-0.000905668	0.036728495	0.028732026	0.19109475	8.742045032	-0.38289	0.70815	0.14987	0.7941	0.100124804
Miglitol	-0.020827157	0.06506971	0.050842229	0.187139612	8.551198908	0.37491	0.71212	0.14745	0.79703	0.098525332
Decarbamoylnovobiocin	0.003276441	-0.054723009	-0.019467588	0.186423622	8.516650458	0.37346	0.71319	0.14679	0.79703	0.098525332
Indoleacetaldehyde	-0.003070171	0.068042952	-0.043114058	0.186680433	8.529042316	-0.37398	0.7146	0.14594	0.79724	0.09841092
Cortexolone	-0.014755845	0.052912026	-0.055797571	0.182051737	8.3056952	0.36464	0.72139	0.14183	0.80249	0.095560371
Racemethionine	0.004928741	0.012463146	0.002814859	0.180992202	8.254569777	-0.3625	0.72175	0.14161	0.80249	0.095560371
Ergothioneine	-8.89E-05	-0.027941743	-0.074877847	0.176661009	8.045577981	0.35376	0.7278	0.13799	0.80785	0.092669271
Gitogenin	-0.001668898	0.041902531	0.032377766	0.164002095	7.434751174	-0.32826	0.74701	0.12668	0.82776	0.082095564
dCMP	0.002699329	0.032950647	-0.063576766	0.162428984	7.3588443	-0.32509	0.7492	0.1254	0.82879	0.081555498
NADH	0.00072433	0.044973806	-0.083539362	0.157977132	7.144030433	-0.31613	0.75561	0.1217	0.83447	0.078589272
12-OPDA	-0.010026903	0.03136647	-0.021521874	0.154534008	6.97789036	0.3092	0.76112	0.11855	0.83826	0.076621257
beta-Sitosterol	0.011575375	-0.03236877	-0.024703804	0.155246945	7.012291514	-0.31064	0.76159	0.11828	0.83826	0.076621257
Taurochenodesoxycholic acid	0.004152709	0.006147042	0.027231083	0.150851387	6.800193966	-0.30179	0.76628	0.11561	0.84201	0.074682751
gamma-Glutamylcysteine	-0.00107508	-0.021807752	-0.034448544	0.150008734	6.759533658	0.3001	0.76766	0.11483	0.84212	0.074626018
1H-Indole-3-carboxaldehyde	0.004782309	0.019731989	-0.045995338	0.146555593	6.592910256	-0.29316	0.77284	0.11191	0.84638	0.072434608
alpha-Zearalenol	-0.002141756	-0.027158498	0.037894069	0.144126625	6.475706007	0.28828	0.77678	0.1097	0.84928	0.070949103
S-Lactoylglutathione	0.001613039	0.006298063	0.098038228	0.143706108	6.455414934	-0.28743	0.77941	0.10823	0.85074	0.070203147
Dopamine	-0.011847664	0.032144447	0.052701801	0.140053149	6.279149797	0.28009	0.78544	0.10489	0.85473	0.068171053
L-Isoleucine	0.010183585	-0.026654275	0.011398315	0.137251213	6.143948805	-0.27447	0.78693	0.10406	0.85473	0.068171053
Digitogenin	-0.003330031	0.052599234	-0.031912027	0.137281282	6.145399704	-0.27453	0.78698	0.10404	0.85473	0.068171053
_8_-Shogaol	0.008326972	-0.020264586	0.024748318	0.134331223	6.003051351	-0.2686	0.792	0.10127	0.85877	0.066123135
Phosphorylcholine	0.005753635	-0.02044872	0.047281789	0.132011447	5.891115932	-0.26395	0.79496	0.099657	0.86055	0.065223891
Argininosuccinic acid	0.004923988	-0.045913525	-0.079396714	0.130813986	5.833335179	0.26154	0.79748	0.098282	0.86185	0.064568314
L-Arogenate	0.008570556	-0.029385503	0.051091931	0.128497316	5.721549593	-0.25689	0.80025	0.096774	0.86343	0.063772866
Pyrrolidonecarboxylic acid	-0.004693898	-0.014744577	0.031735293	0.124268425	5.51749417	0.24841	0.80694	0.093161	0.86921	0.060875286
D-beta-Phenylalanine	-0.003512146	-0.010799228	0.003114006	0.120826425	5.351408374	0.24151	0.81192	0.090485	0.87226	0.059354043
Norepinephrine	0.004153666	-0.034497652	-0.06334928	0.120602615	5.340608899	0.24106	0.81243	0.090217	0.87226	0.059354043
Oxybutynin	0.012409435	-0.051624737	0.008595539	0.114022277	5.023089794	-0.22787	0.82261	0.084804	0.88016	0.055438372
L-Homoserine	0.007202821	-0.02247775	0.039972263	0.113463564	4.996130383	-0.22675	0.82325	0.08447	0.88016	0.055438372
_2R3R_-3-Methylornithinyl-N6-lysine	0.008434572	-0.004546815	-0.091988397	0.113129714	4.980021244	-0.22608	0.82381	0.084173	0.88016	0.055438372
10-Nitrolinoleic acid	-0.007773131	0.019868914	-0.034256896	0.107991927	4.732109103	0.21578	0.83158	0.080094	0.88702	0.052066588
56-Dihydro-5-fluorouracil	-0.002869398	0.030636711	0.081691758	0.107080943	4.688151687	-0.21396	0.833	0.079353	0.88709	0.052032316
16_R_-HETE	-0.008864553	0.06440503	0.042256258	0.104531585	4.565138267	-0.20885	0.83692	0.077315	0.88982	0.050697837
S-Formylglutathione	-0.007230471	0.075421236	-0.044684069	0.098840184	4.290512767	-0.19746	0.8475	0.071863	0.89837	0.046544759
Dehypoxanthine futalosine	0.007146046	-0.047896091	-0.085581902	0.097544757	4.22800492	0.19486	0.8477	0.071756	0.89837	0.046544759
Pelletierine	-0.01271956	0.050277632	0.029273829	0.095041462	4.107214184	0.18985	0.85155	0.06979	0.89941	0.046042288
Corticosterone	0.001754769	0.016687551	-0.035451072	0.09465257	4.088449073	-0.18907	0.85281	0.069148	0.89941	0.046042288
Aurin	-0.003110928	0.032416146	0.073854584	0.094214704	4.067320851	-0.1882	0.85299	0.069055	0.89941	0.046042288
5-Acetamidovalerate	-0.006504377	0.014028727	0.01173021	0.093353955	4.025787377	0.18647	0.85417	0.068456	0.89941	0.046042288
Mitragynine	0.008363307	-0.067996192	0.052065247	0.085536109	3.648555198	0.17083	0.86639	0.062285	0.91082	0.040567442
2-Arachidonoylglycerol	0.004009923	-0.05669163	0.035393281	0.083221873	3.536887053	0.1662	0.86985	0.060555	0.913	0.039529222
Tamoxifen	0.004075544	-0.048379815	0.022141346	0.079690834	3.366504853	0.15914	0.87592	0.057536	0.91471	0.038716573
Catechin	-0.006132923	0.011012673	0.040295864	0.079249955	3.345231281	0.15826	0.87631	0.057342	0.91471	0.038716573
Flumazenil	-0.012395621	0.046217031	0.033771709	0.078871463	3.32696798	0.1575	0.8767	0.057151	0.91471	0.038716573
2-Aminobenzoic acid	-0.003660677	0.030499101	0.043774151	0.078588549	3.313316643	-0.15694	0.87706	0.056971	0.91471	0.038716573
Alpha-Tocotrienol	0.00643968	-0.024023487	-0.002655966	0.076281882	3.202013691	-0.15232	0.88115	0.054948	0.91752	0.03738446
3-Hydroxyflavone	-0.012379613	0.047433042	-0.005749858	0.074550887	3.118488528	0.14886	0.88368	0.053704	0.91869	0.036831011
Isoalantolactone	-0.01114974	0.079584328	0.004464159	0.070798012	2.937402141	-0.14136	0.88917	0.051018	0.92293	0.034831237
4-Oxoglutaramate	0.001842658	0.013699277	-0.033176431	0.064742885	2.645225909	-0.12926	0.89859	0.04644	0.93124	0.030938378
Betaine aldehyde	0.011123775	-0.077412848	0.010966775	0.05486264	2.168477362	0.10952	0.91417	0.038972	0.94589	0.024159366
L-Tryptophan	-0.011519074	0.054557105	0.018268006	0.053911574	2.122585887	0.10762	0.91613	0.038042	0.94596	0.024127227
20-Carboxy-leukotriene B4	-0.000707151	0.004479365	0.028844371	0.052061862	2.033332249	-0.10392	0.91842	0.036961	0.94596	0.024127227
Norethindrone	-0.006328562	0.062935026	-0.059532594	0.051709662	2.016337649	-0.10322	0.91909	0.036641	0.94596	0.024127227
_24R24_1_R_-Fucosterol epoxide	0.006604461	-0.027429033	-0.030788158	0.050292657	1.947963326	-0.10039	0.92163	0.035443	0.94596	0.024127227
Uracil 5-carboxylate	0.005496894	-0.026497646	-0.025780864	0.049933795	1.930647265	-0.099674	0.92212	0.035212	0.94596	0.024127227
Kynurenic acid	-0.013916449	0.068034381	0.020009913	0.049198626	1.895173393	0.098206	0.92289	0.03485	0.94596	0.024127227
L-Methionine	-0.00132069	-0.014833586	0.059390664	0.046807455	1.779792908	0.09343	0.92661	0.033101	0.9483	0.023054249
Cyclic GMP	0.013902158	-0.092185403	0.001753315	0.043215207	1.606457215	0.086257	0.93237	0.030413	0.9527	0.021043835
Alpha-dimorphecolic acid	9.62E-05	-0.019231422	0.03730043	0.041512463	1.524295244	0.082857	0.9352	0.029094	0.95411	0.020401552
Prostaglandin D2	-0.01480916	0.08047514	-0.011669686	0.040044805	1.453476776	0.079926	0.93725	0.028142	0.95472	0.020123979
Hydroxyphenyllactic acid	0.002346961	-0.014282165	0.052513425	0.035510649	1.234691492	-0.070874	0.94428	0.024898	0.96039	0.017552371
Dodecanoic acid	0.006209253	-0.035352941	-0.017732232	0.02892331	0.916834587	0.057724	0.95472	0.020122	0.9695	0.013452187
Ethynodiol Diacetate	-0.002725868	0.023600436	0.005020742	0.027401515	0.843403818	-0.054686	0.9572	0.018999	0.97047	0.013017885
L-Allothreonine	0.000140031	0.007189786	-0.052555781	0.026189248	0.784908691	0.052266	0.95896	0.018198	0.97047	0.013017885
Parthenin	-0.011440136	0.063037228	-0.013348783	0.024391367	0.698156048	0.048678	0.96171	0.016955	0.97047	0.013017885
Thromboxane B2	-0.014294474	0.078532229	-0.02674962	0.023742563	0.666849517	0.047383	0.96297	0.016389	0.97047	0.013017885
Riboflavin	-0.00468297	0.034885079	-0.044297913	0.023219606	0.641615407	-0.046339	0.96379	0.016019	0.97047	0.013017885
L-Valine	-0.001306677	0.012888933	-0.05087749	0.022751775	0.61904131	0.045405	0.96455	0.015674	0.97047	0.013017885
NN-Diethylglycine	0.008118999	-0.050146392	0.022711979	0.020362131	0.503734535	-0.040636	0.96808	0.014091	0.97252	0.012101459
_-_-Epigallocatechin	-0.000790487	-0.015714619	0.079022012	0.018376871	0.407940371	0.036674	0.97117	0.012703	0.97414	0.011378623
5-Aminopentanoic acid	0.005627591	-0.03506581	0.0322707	0.012604926	0.129428432	-0.025154	0.98028	0.0086494	0.98178	0.007985819
4-_2-Aminophenyl_-24-dioxobutanoic acid	0.010904376	-0.047244224	-0.058259508	0.009922622	0	0.019801	0.98443	0.0068154	0.98443	0.00681516
