# Supplementary material for: Tianhuang formula reduces the oxidative stress response of NAFLD by regulating the gut microbiome in mice
Source: Front Microbiol. 2022 Sep 21;13:984019. doi: 10.3389/fmicb.2022.984019 (PMC9533869; doi:10.3389/fmicb.2022.984019)
Supplement: Supplementary file 2 [file Data_Sheet_1.zip › LC-MS data/cecal metabolites.csv]

	comp1.loadings	comp2.loadings	comp3.loadings	VIP	Coefficients	t.stat	p.value	#NAME?	FDR	#NAME?
Perillyl alcohol	-0.056055684	-0.010582451	-0.008520156	1.704016287	100	70.916	1.25E-19	18.902	1.13E-16	15.94745995
_6R_-10-Formyltetrahydropteroyldiglutamate	-0.056164953	-0.007238158	-0.012376747	1.70383182	99.98916327	66.9	3.34E-14	13.477	5.31E-12	11.27521638
Xanthohumol	-0.056150272	-0.007162551	-0.013081044	1.70346738	99.9677538	63.163	4.28E-14	13.369	5.50E-12	11.25941627
Amiloride	-0.05620479	-0.005077019	-0.006818616	1.698146895	99.65519542	41.788	2.82E-17	16.55	1.27E-14	13.89718911
Neocnidilide	-0.056071459	-0.003500497	-0.013207629	1.69499312	99.46992304	33.476	9.97E-12	11.001	6.41E-10	9.193047127
Alprazolam	-0.055087092	-0.020741678	-0.006411754	1.691397178	99.25867506	30.209	2.14E-15	14.669	4.82E-13	12.31717828
Metanephrine	-0.05590178	-0.006750785	-0.006134759	1.690493792	99.20560457	28.512	2.08E-11	10.682	1.04E-09	8.982966661
Methyleugenol	-0.055637097	-0.008128112	-0.014154644	1.689171613	99.1279315	28.972	1.85E-15	14.734	4.82E-13	12.31717828
_-_-Jasmonic acid	-0.05601632	-0.000665456	-0.01017562	1.687535014	99.03178751	26.582	6.07E-13	12.217	6.07E-11	10.21708328
2-Hydroxy-6-pentadecylbenzoic acid	-0.055278691	-0.012567215	-0.01133833	1.6843029	98.84191308	25.723	3.54E-14	13.451	5.31E-12	11.27521638
Deethylatrazine	-0.054856072	-0.015923426	-0.007963191	1.680547979	98.62132565	22.797	1.50E-12	11.823	1.23E-10	9.909706669
1011-Epoxy-3-geranylgeranylindole	-0.054899587	-0.015035429	-0.007535727	1.676995158	98.41261084	20.894	1.15E-09	8.9383	3.05E-08	7.515486626
Didanosine	0.055128586	0.011746689	0.00546858	1.676524676	98.38497181	-21.791	7.67E-14	13.115	8.63E-12	11.06421572
Trehalose 6-phosphate	-0.054598705	-0.012334931	-0.030879632	1.676227234	98.36749821	20.903	4.04E-11	10.393	1.73E-09	8.761201437
_10S_-Juvenile hormone III acid diol	-0.054680032	-0.013460198	-0.015397175	1.670264233	98.01719445	20.154	3.99E-12	11.399	2.99E-10	9.523690186
Enoxacin	-0.055344314	-0.002654885	-0.008690357	1.668056681	97.88750911	19.662	2.26E-11	10.646	1.07E-09	8.970129436
Isoxaben	-0.055418686	-0.000604636	-0.007887527	1.667135012	97.83336454	18.266	2.38E-10	9.624	8.91E-09	8.049990712
N1N8-Bis_4-coumaroyl_spermidine	-0.05444057	-0.014157709	-0.01453943	1.665665314	97.74702535	18.641	1.07E-12	11.97	9.65E-11	10.01561673
9-cis-Retinoic acid	0.054819874	0.006142465	0.001879325	1.659276105	97.37168349	-16.973	1.19E-11	10.924	7.15E-10	9.14572433
4-Acetamido-2-aminobutanoic acid	-0.055442412	0.00411454	-0.004822887	1.658831692	97.34557593	17.46	1.98E-11	10.703	1.04E-09	8.982966661
Costunolide	-0.05431036	-0.013519517	-0.015447312	1.658605495	97.33228771	17.031	4.33E-12	11.364	2.99E-10	9.523690186
2-Methoxyestrone	0.054918772	0.002774361	0.007047846	1.65637522	97.20126749	-16.239	2.21E-10	9.6549	8.66E-09	8.062366779
Alantolactone	0.054529552	0.007846265	0.00762945	1.656055223	97.18246885	-17.238	1.10E-09	8.9601	3.01E-08	7.521462362
Imipramine	0.053832802	0.015437363	0.016017054	1.651159222	96.89484733	-16.019	1.98E-11	10.704	1.04E-09	8.982966661
Meloxicam	-0.05433834	-0.010216617	-0.006506003	1.650942041	96.88208873	15.288	1.77E-09	8.7522	4.30E-08	7.366178193
Stearidonic acid	0.053573792	0.023590739	-0.005470308	1.647070927	96.65467542	-15.43	3.46E-11	10.461	1.56E-09	8.8074883
Norcodeine	-0.055160481	0.005847706	-0.000750327	1.646369657	96.61347848	14.709	1.64E-09	8.786	4.09E-08	7.388064375
Nevirapine	-0.0537593	-0.019392149	0.00680244	1.640824691	96.28773269	13.672	4.06E-07	6.3913	4.40E-06	5.356113246
Mifepristone	0.055125876	-0.005305939	-0.004990416	1.640124004	96.24657	-14.595	1.09E-10	9.9646	4.44E-09	8.352763776
Mitomycin	-0.053803243	-0.0087597	-0.014631083	1.634269006	95.90261098	13.473	1.10E-09	8.9572	3.01E-08	7.521462362
Cyclamic acid	-0.053341325	-0.024585819	0.016190256	1.632818964	95.81742652	12.921	3.24E-07	6.4897	3.64E-06	5.438528908
Phenylpropanoate	-0.054004019	-0.010579076	0.006217358	1.632118936	95.77630252	13.404	3.22E-10	9.4923	1.16E-08	7.935954037
Ubiquinone-1	-0.053307972	-0.009694302	-0.017717434	1.625394206	95.38125003	13.468	3.71E-08	7.4303	6.19E-07	6.208456713
L-Sorbose	0.053757283	0.00025435	0.015796549	1.625185336	95.36897974	-13.057	4.13E-10	9.3839	1.43E-08	7.844572861
Sinapyl alcohol	0.054693968	-0.008536994	-0.00649229	1.624237371	95.31329039	-12.694	7.62E-10	9.1178	2.37E-08	7.625930196
Procarbazine hydrochloride	-0.053853796	-0.005113755	0.001902049	1.623742185	95.2842001	12.921	4.45E-10	9.3512	1.48E-08	7.828302793
Androstanedione	-0.053334199	-0.012025328	-0.005246782	1.623672481	95.28010524	13.17	5.18E-09	8.2859	1.11E-07	6.954911838
Indole-3-carboxylic acid	-0.052995093	-0.017459141	-0.004844246	1.621542173	95.1549577	12.835	1.04E-09	8.982	3.01E-08	7.521462362
Glycitein	-0.052705933	-0.020564318	-0.00609181	1.618575257	94.98066257	12.499	7.06E-10	9.1515	2.27E-08	7.644376099
Aflatoxin G2	-0.05284612	-0.012992974	-0.017171883	1.615554674	94.80321476	12.513	8.56E-09	8.0675	1.75E-07	6.758055267
Clozapine	-0.052382255	-0.026138958	-0.001089965	1.615241922	94.78484175	12.034	1.38E-09	8.8602	3.55E-08	7.450053112
L-Dopa	0.052708724	0.013425279	0.019010452	1.61442147	94.7366433	-12.189	1.02E-09	8.9913	3.01E-08	7.521462362
Quadrone	0.053256792	0.006922824	0.006657327	1.613849028	94.70301451	-12.255	2.16E-09	8.6654	5.12E-08	7.290899718
Gibberellin A3	0.053300786	0.002832351	0.004574633	1.610267824	94.4926323	-11.581	6.00E-09	8.2216	1.26E-07	6.900768385
Pilocarpine	-0.054518514	0.014992192	-0.006293606	1.609592999	94.45298888	11.38	4.86E-08	7.3137	7.54E-07	6.122887926
11b-Hydroxyandrost-4-ene-317-dione	0.053246249	-0.000845887	0.029111154	1.606522053	94.27258241	-11.713	2.71E-09	8.5666	6.26E-08	7.203453418
trans-Ferulic acid	-0.053350934	-0.001734202	-0.002960743	1.606316959	94.26053394	11.712	3.01E-09	8.5217	6.77E-08	7.169488318
Biopterin	-0.052154477	-0.02405448	-0.003796807	1.606106758	94.24818545	11.231	2.41E-08	7.6174	4.18E-07	6.379125128
4-Hydroxy-2-quinolone	-0.052736596	-0.00905199	-0.022276316	1.605219266	94.19604863	11.652	3.52E-09	8.4537	7.72E-08	7.112236459
Olopatadine	-0.053553739	7.41E-05	0.006274582	1.603418925	94.09028543	11.626	9.24E-09	8.0343	1.81E-07	6.742777554
Aminoglutethimide	-0.053085885	-0.001313135	-0.019971389	1.603273987	94.08177086	10.756	1.95E-06	5.7097	1.63E-05	4.788906169
9S-hydroxy-1115-dioxo-5Z13E-prostadienoic acid	0.05267213	0.010629743	0.001942169	1.599685635	93.87096874	-11.602	1.79E-07	6.7483	2.23E-06	5.651403109
Procaine	-0.054137917	0.0112682	0.008820741	1.598267243	93.78764356	10.476	2.56E-06	5.5924	2.04E-05	4.691200896
Medroxyprogesterone	0.051944515	0.023480207	0.007330302	1.597627128	93.75003921	-11.429	9.28E-08	7.0324	1.29E-06	5.891096872
11-Dehydrocorticosterone	0.052787403	0.009716146	-0.01432278	1.59730828	93.73130814	-10.75	3.12E-08	7.5062	5.29E-07	6.27620786
Yohimbine	0.052547041	0.020575121	-0.025062045	1.595754063	93.64000374	-11.3	7.59E-08	7.1199	1.10E-06	5.958765269
Apigenin	-0.052857639	-0.002950692	-0.005194124	1.595199242	93.60741011	11.318	1.56E-07	6.8064	1.99E-06	5.701802133
S-Allylcysteine	-0.051614673	-0.023237319	-0.018594575	1.593232274	93.49185819	10.324	7.44E-07	6.1282	7.20E-06	5.142492615
p-Aminobenzoic acid	-0.053248966	0.005694606	-0.002341454	1.590757405	93.34646897	10.511	1.49E-08	7.8278	2.79E-07	6.554847449
7-Oxodeoxycholate	0.053178117	0.002646835	-0.014904196	1.58911546	93.25001092	-10.455	1.31E-08	7.8838	2.50E-07	6.601712695
D-Iditol	0.053702109	-0.010135005	-0.011800462	1.588570645	93.2180051	-10.415	1.53E-08	7.8149	2.81E-07	6.550876587
Equol	-0.052493871	-0.000799836	-0.023889715	1.587439841	93.15157466	10.452	8.73E-09	8.0591	1.75E-07	6.758055267
Digitogenin	0.052989878	-0.000126086	-0.016521065	1.583651653	92.92903292	-9.9748	2.59E-07	6.5863	2.99E-06	5.524169067
Repaglinide	0.052831443	-0.001629733	-0.004399902	1.579193253	92.66711879	-10.374	6.01E-08	7.221	9.02E-07	6.044933114
15-Deoxy-d-1214-PGJ2	0.051528128	0.026639124	-0.025809286	1.575691559	92.4614075	-10.091	2.22E-08	7.6528	3.93E-07	6.40613821
1-Naphthylamine	-0.051615139	-0.005397709	-0.034885032	1.575151893	92.42970414	9.5713	6.59E-07	6.1812	6.52E-06	5.186005594
Juvenile hormone III	-0.051410175	-0.013553255	-0.021603081	1.574993873	92.42042112	10.124	3.83E-08	7.4172	6.26E-07	6.203314679
12-OPDA	0.052477866	-1.25E-05	-0.00829604	1.572531912	92.27579022	-9.807	2.10E-08	7.6778	3.78E-07	6.422485222
Prednisolone	0.05178707	0.015546139	-0.028341338	1.568760954	92.05426065	-10.001	2.79E-07	6.5549	3.17E-06	5.498310988
D-Octopine	-0.051589063	-0.004692947	-0.023721991	1.568687149	92.04992491	9.3737	3.89E-07	6.4095	4.27E-06	5.369104519
18-Hydroxycorticosterone	0.051927136	0.010350844	-0.018924466	1.566079577	91.8967399	-9.3701	1.29E-07	6.8905	1.75E-06	5.755797124
_S_-457-Trihydroxy-6-prenylflavanone	-0.05124042	-0.012724161	-0.009367304	1.56584149	91.88275317	9.1536	2.12E-06	5.6734	1.74E-05	4.760575382
Propazine	-0.05178795	-0.014042365	0.01988405	1.565059796	91.83683164	9.3836	7.70E-08	7.1137	1.10E-06	5.958765269
Propiomazine	-0.052289575	-0.001955307	0.014373013	1.564579837	91.80863587	9.3965	5.94E-08	7.2262	9.02E-07	6.044933114
57-Dihydroxyflavone	-0.050890782	-0.01707871	-0.008605282	1.562798181	91.7039703	9.859	1.41E-06	5.8508	1.24E-05	4.906858595
7-Dehydrodesmosterol	0.050738602	0.018271115	0.021167632	1.561065175	91.60216277	-9.0998	4.93E-07	6.3072	5.13E-06	5.290043514
Qing Hau Sau	0.052958582	-0.014862497	-0.012325802	1.560096439	91.54525318	-9.3589	4.06E-08	7.3911	6.53E-07	6.185013667
cis-N-Methyl-_S_-781314-tetrahydroprotoberberine	-0.052487804	0.011423465	-0.01827897	1.559928558	91.53539081	9.3271	4.29E-08	7.3673	6.78E-07	6.168898435
Rivastigmine	-0.051685344	-0.00699444	0.01085705	1.556646373	91.34257485	9.5669	7.61E-07	6.1188	7.28E-06	5.137636025
Clionasterol	-0.051610807	-0.006371874	0.00637693	1.554395507	91.21034498	8.6738	9.66E-06	5.0151	5.95E-05	4.225176582
9_S_-HOT	-0.050731574	-0.017504463	-0.006263925	1.553570969	91.16190649	9.2334	7.59E-08	7.1196	1.10E-06	5.958765269
Citric acid	-0.051216004	-0.016451854	0.026298304	1.548913282	90.888285	8.498	1.16E-05	4.9359	7.10E-05	4.148961913
Cytokinin B	-0.051860815	0.004594144	0.006274222	1.547287895	90.79279968	9.0768	1.57E-07	6.8048	1.99E-06	5.701802133
Linatine	-0.050883784	-0.012143377	0.011073888	1.547191154	90.7871165	8.6016	1.43E-06	5.8441	1.24E-05	4.906858595
Celecoxib	0.051744637	-0.006861421	0.01272719	1.546715564	90.75917735	-9.2747	2.40E-06	5.6196	1.93E-05	4.714622747
Nordiazepam	-0.050967672	-0.0038212	-0.02431859	1.546598943	90.75232635	8.6165	9.31E-07	6.0312	8.63E-06	5.063757776
3-Hydroxypicolinic acid	-0.051655141	0.008568171	-0.02297468	1.545757276	90.70288161	8.9179	9.01E-08	7.0452	1.27E-06	5.897154836
19_S_-HETE	0.051626505	0.006981268	-0.027375071	1.544958052	90.65593017	-8.7477	1.36E-07	6.8658	1.80E-06	5.744100633
Prostaglandin A1	-0.050283186	-0.021208842	-0.00499839	1.544950294	90.65547443	8.966	1.33E-07	6.8767	1.78E-06	5.748556465
Saccharopine	-0.050196752	-0.015017864	-0.026093074	1.544768473	90.64479317	8.5149	1.85E-06	5.7326	1.56E-05	4.807070321
Nalbuphine	0.050231167	0.025009205	-0.021377003	1.544294472	90.61694739	-8.9568	1.49E-07	6.8257	1.95E-06	5.710321879
13-L-Hydroperoxylinoleic acid	-0.050326607	-0.017043843	-0.014188706	1.543898729	90.59369898	9.1811	2.63E-06	5.5801	2.06E-05	4.686512426
Phenylacetic acid	0.050922926	0.012498743	-0.008574178	1.542603571	90.51761333	-8.9455	2.34E-07	6.6301	2.74E-06	5.562328695
_10S_-Juvenile hormone III diol phosphate	0.05216947	-0.009255342	-0.019479034	1.542289291	90.49915058	-8.9208	2.07E-07	6.6846	2.48E-06	5.605408247
Prazepam	-0.048543783	-0.047629795	-0.004692413	1.539352572	90.32662943	8.1805	2.34E-05	4.6315	0.00012367	3.907735639
20-HETE	-0.04958913	-0.021506126	-0.03370461	1.538271415	90.26311556	8.4486	4.63E-07	6.3341	4.91E-06	5.309299014
Epinephrine	0.052517509	-0.019841835	-0.014509946	1.537149042	90.1971804	-8.5144	1.93E-07	6.7137	2.35E-06	5.628691956
gamma-Glutamyl-beta-aminopropiononitrile	-0.050454491	-0.009136464	-0.017885465	1.537007587	90.18887044	8.1689	1.22E-05	4.9131	7.43E-05	4.129169034
_3S_-6-Acetamido-3-aminohexanoate	0.052123355	-0.013999535	-0.009385923	1.536561289	90.16265211	-8.3183	1.36E-06	5.8652	1.22E-05	4.915316502
Nicotianamine	-0.049282007	-0.032475458	0.000725166	1.532953184	89.9506896	8.036	1.81E-05	4.7428	9.86E-05	4.006083445
Acetyl-N-formyl-5-methoxykynurenamine	0.050540395	0.008992736	-0.004239137	1.530577018	89.81109884	-8.4053	1.85E-07	6.7326	2.28E-06	5.641722424
Benzoylecgonine	-0.049584886	-0.029774985	0.017324961	1.530230712	89.79075464	8.0956	3.24E-06	5.4899	2.35E-05	4.629061521
Androstenedione	0.051759364	-0.017751603	0.008236384	1.529502277	89.74796186	-8.1544	1.18E-06	5.9299	1.06E-05	4.975678558
Genipin	-0.050051479	-0.006412239	-0.028717471	1.527506556	89.63072078	8.5388	6.95E-07	6.1579	6.80E-06	5.167414454
N-Formyl-L-methionine	-0.05080534	0.005607773	-0.034632776	1.526899555	89.59506176	8.3583	2.21E-07	6.6563	2.61E-06	5.58286059
Cortexolone	0.051189641	-0.001796427	-0.022646972	1.526663739	89.58120851	-8.6258	2.97E-06	5.528	2.22E-05	4.652904274
Farnesoic acid	-0.049990162	-0.007169219	-0.025502965	1.520212697	89.20223416	8.2575	4.26E-07	6.3707	4.56E-06	5.340701945
Retinoyl b-glucuronide	-0.050389624	0.004459315	-0.035953125	1.519950278	89.18681804	8.4151	2.58E-06	5.5885	2.04E-05	4.691179567
alpha-D-Ribose 1-phosphate	-0.049063504	-0.026551023	-0.010818843	1.519768378	89.1761321	8.006	5.42E-07	6.2663	5.48E-06	5.261465189
Pyridoxamine 5-phosphate	-0.0505192	-0.005521053	0.026305529	1.517177687	89.02393883	8.137	3.78E-07	6.422	4.20E-06	5.376275314
L-Cystine	-0.050276103	-0.008710463	0.017496521	1.516037651	88.95696602	8.3109	2.88E-06	5.5401	2.22E-05	4.653999299
Nicotinamide riboside	-0.050015304	-0.008821238	0.00809184	1.514346929	88.85764249	7.9021	5.30E-07	6.2756	5.42E-06	5.265832477
4-Hydroxytamoxifen	-0.049154092	-0.017697578	-0.012416508	1.512771668	88.76510187	7.8543	6.05E-07	6.2186	6.05E-06	5.218582142
Meperidine	-0.051666428	0.015955675	0.013648618	1.511534605	88.69242907	7.4491	6.14E-05	4.2121	0.00027479	3.560999076
Prostaglandin G2	-0.048359835	-0.019903923	-0.04911211	1.510117799	88.60919708	7.9566	4.96E-07	6.3048	5.13E-06	5.290043514
3-_2-Hydroxyphenyl_propanoic acid	-0.051510233	0.01951778	0.000568212	1.50955653	88.57622466	7.5277	1.29E-05	4.8905	7.67E-05	4.115278252
N-Acetylputrescine	-0.0495229	-0.012517001	-0.001784801	1.505393708	88.33167462	7.9585	1.42E-06	5.8475	1.24E-05	4.906858595
11-Dehydro-thromboxane B2	-0.05155482	0.016469187	0.02324008	1.505199844	88.32028582	7.4932	6.18E-06	5.2092	4.04E-05	4.393188853
8-Isoprostane	-0.050781743	0.015742641	-0.016362732	1.504170888	88.25983855	7.6572	8.20E-07	6.0864	7.77E-06	5.109836169
Methylprednisolone acetate	-0.049990774	-0.001132686	0.003969959	1.500544545	88.04680464	7.4449	3.54E-06	5.4509	2.55E-05	4.593544984
Deoxycholic acid glycine conjugate	0.050332786	-0.003647251	-0.021120615	1.496624924	87.81654169	-7.687	1.05E-06	5.9775	9.57E-06	5.018906577
Delta-12-Prostaglandin J2	0.050697203	-0.014294534	-0.001973803	1.494796405	87.70912315	-7.6219	9.73E-07	6.012	8.93E-06	5.048958913
Mesoridazine	0.050692026	-0.012193317	-0.01306155	1.49447374	87.69016777	-7.7775	4.62E-06	5.3358	3.12E-05	4.505428016
17a-Hydroxypregnenolone	0.051288559	-0.025555045	-0.003999515	1.491285807	87.5028888	-7.4777	9.25E-07	6.0337	8.63E-06	5.063757776
Phenylacetaldehyde	-0.048882304	-0.012821599	0.00796631	1.490568872	87.46077154	7.5882	1.69E-06	5.7731	1.45E-05	4.840041997
Carbinoxamine	-0.047996559	-0.020240945	-0.022836735	1.490490453	87.45616472	7.2522	3.85E-06	5.4144	2.75E-05	4.560493623
Prostaglandin E3	-0.047341695	-0.032511292	-0.024167264	1.48776068	87.29580089	6.9594	8.86E-05	4.0527	0.000387	3.412289035
FMN	-0.04957364	-0.002293235	0.021342713	1.486978865	87.24987219	7.2103	3.10E-06	5.5088	2.29E-05	4.640961772
Dicyclomine	-0.048713435	-0.01156382	-0.014878939	1.486642205	87.2300947	7.5556	3.15E-06	5.5014	2.31E-05	4.637084201
Warfarin	-0.046809895	-0.041100905	-0.025122	1.486518443	87.22282416	6.9249	0.00010317	3.9865	0.00044426	3.352362788
2-Keto-6-acetamidocaproate	-0.048351323	-0.021462166	0.004037159	1.486043435	87.19491925	7.1692	4.10E-06	5.3874	2.82E-05	4.550398195
Isoetharine	0.049463234	0.002140831	-0.010306792	1.484157419	87.08412295	-7.5215	4.15E-06	5.3815	2.83E-05	4.547830081
5-_12-Heptadecenyl_-13-benzenediol	0.048722542	0.014709541	-0.006532366	1.481801753	86.94573649	-7.486	5.19E-06	5.2849	3.49E-05	4.457722453
Miglitol	-0.050484964	0.02060126	-0.009092474	1.480663201	86.87885086	7.0791	4.08E-06	5.3889	2.82E-05	4.550398195
Bz-Arg-OEt	0.050238677	-0.010405982	-0.024017676	1.480344674	86.8601386	-7.3635	2.14E-06	5.669	1.74E-05	4.760075187
Isoelemicin	0.046596103	0.046492399	-0.00097831	1.476325045	86.6240006	-6.8586	2.58E-05	4.5877	0.00013522	3.868959068
Phenylbutazone	0.047668882	0.01956639	0.020233576	1.475441157	86.57207551	-7.4488	1.98E-05	4.703	0.0001068	3.971428747
Pentamidine	-0.048113776	-0.011553775	-0.032524458	1.474543353	86.51933289	7.2658	2.96E-06	5.5282	2.22E-05	4.652904274
Cimetidine	-0.048145326	0.00457803	-0.068074881	1.472802023	86.41703635	7.1375	1.85E-06	5.7319	1.56E-05	4.807070321
5-Hydroxyindoleacetic acid	-0.049636629	0.013143348	-0.011150772	1.470660004	86.29120082	7.0419	1.98E-06	5.7032	1.64E-05	4.786402563
Tetracosanoic acid	0.049296395	0.005480765	-0.04485704	1.469288614	86.21063689	-7.2246	6.28E-06	5.2021	4.04E-05	4.393188853
Prostaglandin F2a	0.049974293	-0.02054517	0.008916356	1.467567611	86.10953448	-6.6557	5.75E-05	4.2403	0.00026139	3.582711031
Lupulone	0.049207307	-0.006570885	0.005425566	1.464948575	85.95567597	-6.8401	4.05E-06	5.3922	2.82E-05	4.550398195
Geranic acid	0.050353191	-0.024046907	-0.020008775	1.463654817	85.87967262	-6.6752	2.04E-05	4.6898	0.00010943	3.960863601
Phenylacetylglutamine	0.04895618	0.001459246	-0.009652834	1.461304539	85.74160268	-6.8727	2.70E-06	5.5679	2.10E-05	4.678153117
Diacetoxyscirpenol	0.049173852	-0.00662862	-0.010120192	1.460097728	85.6707071	-6.6495	1.44E-05	4.8404	8.33E-05	4.079271589
_S_-Norcoclaurine	-0.046207566	-0.033203288	-0.030758338	1.459639373	85.64378044	6.9162	3.02E-06	5.5199	2.25E-05	4.648416256
_-_-Matairesinol	0.04965594	-0.016864247	-0.018032876	1.457678523	85.52858791	-6.836	2.96E-06	5.5283	2.22E-05	4.652904274
Yamogenin	0.049449745	-0.020795771	0.011671637	1.455017543	85.37226542	-6.654	6.26E-06	5.2038	4.04E-05	4.393188853
Dihydrotestosterone	0.047138668	0.018949842	0.011854906	1.45415894	85.32182577	-6.9362	8.24E-06	5.0843	5.22E-05	4.282296219
Prostaglandin H2	0.049128136	-0.003022969	-0.037141533	1.453473519	85.28155984	-6.6932	4.09E-06	5.3885	2.82E-05	4.550398195
4-Phenylbutyrate	0.049219326	-0.018408333	0.010780562	1.453219245	85.26662221	-6.561	1.27E-05	4.8961	7.62E-05	4.117925358
UMP	-0.048811016	0.008951545	0.001305878	1.453058888	85.25720182	6.4038	8.82E-05	4.0545	0.000387	3.412289035
Taurochenodesoxycholic acid	-0.045852679	-0.03378556	-0.050029113	1.451383231	85.15876334	6.7801	4.00E-06	5.3981	2.82E-05	4.550398195
Acetyl adenylate	-0.048178053	-0.00737967	0.009646254	1.449694081	85.05953217	6.4797	1.85E-05	4.7329	0.00010029	3.998742369
Ethyl icosapentate	0.048236666	0.002740795	-0.020722341	1.447410028	84.92535269	-6.9424	4.23E-05	4.3735	0.0002081	3.68172792
Zaleplon	-0.047483044	-0.025228234	0.042737479	1.446810524	84.89013407	6.3756	4.09E-05	4.3879	0.00020244	3.693703671
Carnosol	0.048006546	0.006476133	-0.002781319	1.446442121	84.86849184	-6.7513	6.29E-06	5.2013	4.04E-05	4.393188853
Vitamin K1	0.047507985	0.006014298	0.023783128	1.446228951	84.85596888	-6.4591	1.36E-05	4.8679	8.03E-05	4.095495434
16-Oxopalmitate	-0.046488927	-0.020069157	-0.046800125	1.446081242	84.84729155	6.8867	2.84E-05	4.546	0.0001463	3.834755674
dGMP	-0.049592472	0.025994527	0.006703652	1.445460401	84.81081947	6.27	0.00012296	3.9102	0.00051232	3.29045869
6-Hydroxynicotinic acid	-0.049252812	0.020713712	-0.006693281	1.442731355	84.65049831	6.7861	1.78E-05	4.7502	9.79E-05	4.009359287
Leukotriene D4	0.047798795	0.004794076	-0.003842569	1.440445967	84.51624044	-6.369	1.58E-05	4.8023	8.87E-05	4.052164521
Gamma-Tocotrienol	-0.047339989	-0.019674238	0.022150574	1.439840112	84.48064874	6.4222	8.71E-06	5.0599	5.44E-05	4.264018068
Ritodrine	-0.04924838	0.021210322	-0.006520043	1.439779763	84.47710346	6.4866	5.78E-06	5.2383	3.85E-05	4.414426481
Gemfibrozil	0.047447737	0.003626958	0.000132598	1.435292705	84.2135058	-6.4962	6.02E-06	5.2204	3.98E-05	4.399691571
2-Hydroxyglutarate	0.048356723	-0.00600384	-0.012284391	1.434899701	84.19041829	-6.5752	9.30E-06	5.0313	5.78E-05	4.238448011
Dulcin	-0.046980621	-0.023050802	0.024745476	1.434616345	84.17377221	6.1751	6.51E-05	4.1864	0.00029007	3.537497185
Oleanolic acid	-0.044634707	-0.051126594	-0.017040788	1.433687898	84.11922946	6.0997	0.00014384	3.8421	0.00059384	3.226330552
delta-Tocotrienol	-0.046292392	-0.025825647	0.010925655	1.432624125	84.05673682	6.0583	0.00020157	3.6956	0.00079219	3.101170644
Cafestol	0.048136317	-0.010806336	0.011628695	1.432374464	84.04207014	-6.2797	1.39E-05	4.8561	8.19E-05	4.086572948
Citramalic acid	-0.048042963	0.003110893	0.02169819	1.431696783	84.00225895	6.4712	7.31E-06	5.1361	4.67E-05	4.331111115
LysoPA_16_00_0_	-0.049201091	0.027825198	-0.000757074	1.428702458	83.82635368	6.2342	1.42E-05	4.849	8.27E-05	4.082315978
Chrysoeriol	-0.048577999	0.022332333	-0.015495699	1.426624602	83.70428753	6.1189	3.74E-05	4.4272	0.00018593	3.730650531
3-Geranylgeranylindole	-0.047598742	-0.004479611	0.004984517	1.426330454	83.68700741	6.5698	4.33E-05	4.3638	0.00021164	3.674402247
Pravastatin	0.04658838	0.010434616	0.02424397	1.423948705	83.54708868	-6.5774	7.87E-05	4.1039	0.00034899	3.457187017
5alpha-Dihydrodeoxycorticosterone	0.048732349	-0.012616793	-0.034902459	1.423040139	83.49371389	-6.3139	8.54E-06	5.0684	5.38E-05	4.269508428
Gramine	0.046838812	0.015798953	-0.013805681	1.422389442	83.45548789	-6.1802	1.24E-05	4.9078	7.47E-05	4.126714283
15-Keto-prostaglandin F2a	0.046530487	0.019918049	-0.011332838	1.421893979	83.42638129	-6.4341	2.16E-05	4.6653	0.0001151	3.938924676
S-Adenosyl-4-methylthio-2-oxobutanoate	0.045433897	0.035118618	-0.013286132	1.420248795	83.32973297	-6.3735	1.59E-05	4.7984	8.89E-05	4.050941941
___-Kolavenyl diphosphate	0.047523853	-0.005023639	-0.019915998	1.416598994	83.11532095	-6.3836	3.26E-05	4.4868	0.00016301	3.787785753
4-Hydroxycinnamic acid	-0.047872	0.018351207	-0.014597169	1.415578502	83.05537088	6.0847	1.48E-05	4.8289	8.50E-05	4.070514658
Aldosterone	0.046109782	0.021728773	0.007935251	1.414920412	83.0167106	-6.2652	1.42E-05	4.8462	8.27E-05	4.082315978
Nefazodone	0.046918135	0.001174883	0.00064443	1.413033199	82.90584396	-6.4131	9.27E-05	4.0329	0.00040306	3.394630299
Adrenosterone	0.048656741	-0.025980472	-0.015515453	1.412933054	82.89996087	-6.3072	2.73E-05	4.5633	0.00014138	3.849612023
13_S_-HPOT	0.047822582	-0.004385671	-0.04105182	1.410045592	82.73033338	-6.3314	6.06E-05	4.2176	0.00027264	3.564410427
Carnosine	-0.045858412	-0.01568803	-0.018115536	1.407681409	82.59144653	5.8827	4.44E-05	4.3525	0.00021604	3.665465831
Bufotalin	0.046936403	-0.002535805	0.006190198	1.405462533	82.46109596	-5.9895	1.52E-05	4.818	8.62E-05	4.064573353
Hippuric acid	-0.04605728	-0.000330685	-0.02714992	1.402973169	82.31485528	6.2064	5.09E-05	4.2933	0.00023737	3.62457417
Norfloxacin	-0.044829075	-0.042535282	0.033651409	1.40191243	82.25254087	5.7372	0.00011605	3.9354	0.00048578	3.313560369
Ursodeoxycholic acid	0.048621074	-0.030189728	-0.015938163	1.400771923	82.18554036	-5.9736	1.52E-05	4.8174	8.62E-05	4.064573353
Nandrolone	0.048110501	-0.015312479	-0.036921337	1.398825701	82.07120723	-5.9054	1.78E-05	4.7488	9.79E-05	4.009359287
Genistein	-0.046748185	-0.000348907	0.009370955	1.398382782	82.04518737	5.8515	2.38E-05	4.6228	0.00012544	3.901563955
Ecgonine	0.048615833	-0.036163358	-0.012024181	1.397073775	81.9682882	-5.9535	1.68E-05	4.7736	9.36E-05	4.028914429
Progesterone	0.047233441	-0.010029693	-0.006040083	1.396782015	81.9511484	-6.0667	3.23E-05	4.4907	0.00016245	3.789280284
Corticosterone	0.047866469	-0.01818287	-0.023627558	1.393754344	81.77328418	-6.0108	3.00E-05	4.5232	0.00015244	3.81690106
Diaminopimelic acid	-0.047492984	0.009569507	0.02425231	1.393218547	81.74180814	5.5601	0.000315	3.5017	0.0011667	2.933040802
Irbesartan	0.046470565	0.004003237	-0.022000872	1.391568666	81.64488385	-6.0386	5.35E-05	4.2714	0.00024581	3.609400453
Adenosine diphosphate ribose	-0.046287601	0.002886014	-0.029153689	1.390932987	81.60754013	5.5418	0.0002941	3.5315	0.0010983	2.959279016
Isoliquiritigenin	-0.043384409	-0.043752091	-0.031627181	1.389131555	81.50171279	5.7376	2.95E-05	4.5309	0.0001506	3.822175028
Deoxycholic acid	0.046552933	0.005053797	-0.039945511	1.386993653	81.37611914	-5.7313	2.72E-05	4.5649	0.00014138	3.849612023
Vomitoxin	-0.044702324	-0.030375063	0.011935581	1.386051471	81.32076951	5.6505	4.82E-05	4.3173	0.00022966	3.63891464
Probucol	0.048718489	-0.046488067	-0.006157305	1.383394825	81.16470161	-5.5104	0.00016898	3.7722	0.00068507	3.16426505
L-Malic acid	-0.046557868	-0.000485895	0.037984198	1.382139219	81.09093951	5.4972	0.0001701	3.7693	0.00068649	3.163365785
Dibutyl phthalate	0.047147326	-0.014383411	-0.025241194	1.380646687	81.00325888	-5.655	3.17E-05	4.4993	0.00016015	3.795473057
Formononetin	-0.045791331	0.001976965	-0.011040904	1.375930085	80.72617636	5.5468	5.23E-05	4.2818	0.00024247	3.615341988
Galactitol	-0.045559305	-8.69E-05	-0.009263318	1.373852476	80.60412467	5.5366	4.87E-05	4.3121	0.00022966	3.63891464
4-Chloroprogesterone	0.048674818	-0.047233688	-0.013141477	1.371884796	80.48853092	-5.4379	0.00010667	3.9719	0.00045285	3.344045628
Oxazepam	-0.045031168	-0.008038154	0.00863557	1.366380535	80.1651764	5.6731	5.29E-05	4.2767	0.00024406	3.612503393
dCMP	-0.046918976	0.022712379	0.006702237	1.365621268	80.12057232	5.2603	0.00041648	3.3804	0.0014921	2.82620207
_5-L-Glutamyl_-L-glutamate	-0.04596226	0.007898713	0.018464806	1.364352809	80.04605514	5.459	4.85E-05	4.3138	0.00022966	3.63891464
Coumesterol	-0.044833267	-0.012570167	0.004577233	1.364216106	80.0380244	5.1914	0.00078425	3.1055	0.0025666	2.59064181
26-Hydroxyecdysone	0.045208164	0.013182045	-0.02816864	1.36315818	79.9758752	-5.6097	4.74E-05	4.3241	0.00022821	3.641665329
Prostaglandin-c2	0.045031902	0.010715494	-0.036255563	1.356144805	79.56386598	-5.6436	0.00014663	3.8338	0.0006026	3.219970873
Nadolol	-0.043725993	-0.024716837	-0.009974541	1.355962535	79.5531583	5.5106	5.02E-05	4.2989	0.00023551	3.627990648
Cyclizine	0.045899329	-0.009275009	-0.009048768	1.355568173	79.52999103	-5.46	4.47E-05	4.3494	0.00021644	3.664662475
Mupirocin	0.045783048	-0.004077214	-0.004256845	1.355314163	79.51506887	-5.6484	0.00017392	3.7596	0.00069568	3.157590482
Dihydrouracil	-0.046870288	0.037887457	-0.026899507	1.353899251	79.43194817	5.4656	4.84E-05	4.3147	0.00022966	3.63891464
16a-Hydroxyandrost-4-ene-317-dione	-0.047276552	0.024621146	0.034192847	1.353892689	79.43156268	5.109	0.00068431	3.1647	0.0023067	2.637008884
3alpha7alpha12beta-Trihydroxy-5beta-cholanate	0.045091558	0.000558948	0.00193665	1.351071597	79.26583419	-5.5507	0.00011007	3.9583	0.00046507	3.332481674
9-Riburonosyladenine	-0.044422628	-0.003818847	-0.006093933	1.348789082	79.13174508	5.1954	0.00015591	3.8071	0.00063491	3.197287833
Acetaminophen	0.044056275	0.023379699	-0.021642476	1.345096874	78.91484179	-5.3562	5.67E-05	4.2467	0.00025884	3.586968609
Nivalenol	0.046260678	-0.040064489	0.042065542	1.344502271	78.87991116	-5.3654	5.92E-05	4.2274	0.00026789	3.572043498
AMP	-0.045895853	0.00630602	0.052099938	1.341210055	78.68650588	5.0018	0.00065588	3.1832	0.0022191	2.653823127
Norethindrone	0.044320995	0.010376646	-0.008221269	1.339833882	78.6056609	-5.1931	8.51E-05	4.07	0.00037554	3.425343798
78-Dihydromonapterin	-0.044481744	0.002955963	-0.016072678	1.334631929	78.30006589	5.039	0.00023469	3.6295	0.00090267	3.044470991
Pregnenolone	0.045154402	-0.007721468	-0.015864472	1.33340156	78.22778635	-5.4377	0.00033051	3.4808	0.0012092	2.917501861
dTMP	-0.045725486	0.021438738	0.020235901	1.331713312	78.12860815	5.107	0.00010371	3.9842	0.00044448	3.352147776
Gibberellin A124	0.043003212	0.02000917	-0.004816848	1.326114729	77.7997126	-5.3414	0.00029082	3.5364	0.0010906	2.962334507
5-KETE	0.043641071	0.013191291	-0.005016	1.325745488	77.77802108	-4.9257	0.00036898	3.433	0.001336	2.874193542
L-Pyrrolysine	0.04615605	-0.027052573	-0.03196606	1.324046613	77.67821859	-4.8288	0.00092713	3.0329	0.0030015	2.522661652
Nifedipine	0.044138468	-0.001157342	-0.002158676	1.321326961	77.51844931	-5.2564	0.00021419	3.6692	0.00083449	3.078578863
beta-Asarone	0.045469834	-0.025736004	-0.015800153	1.320151208	77.44937827	-5.0918	9.35E-05	4.0291	0.0004046	3.392974122
Melibiitol	0.044731259	-0.006626621	-0.001842674	1.316759881	77.25015066	-4.9641	0.00013845	3.8587	0.00057421	3.240929248
Indole-3-acetate	-0.042630431	-0.009449897	-0.043944528	1.31608331	77.21040467	5.1034	0.00011284	3.9475	0.00047457	3.323699719
Prostaglandin D1	-0.04129349	-0.032300487	-0.041200092	1.315256254	77.16181823	4.9448	0.00014771	3.8306	0.00060426	3.218776154
13S-hydroxyoctadecadienoic acid	0.043297194	-0.007160862	0.060981039	1.314894951	77.14059307	-5.0253	0.00010454	3.9807	0.00044592	3.350743049
Eriodictyol	0.044963071	-0.031233774	0.034801552	1.314173552	77.09821358	-4.8146	0.00046395	3.3335	0.0016439	2.784124605
Quercetin	-0.042252058	-0.005612338	-0.030106438	1.297954562	76.14540926	4.739	0.00030294	3.5187	0.0011266	2.948230253
Resolvin D2	0.045186984	-0.040341	0.018289505	1.296089962	76.03587104	-4.7352	0.00028034	3.5523	0.0010557	2.976459478
91213-TriHOME	-0.042453166	-0.005083768	-0.040212767	1.295728407	76.01463107	5.0731	0.00058691	3.2314	0.0020238	2.693832408
Succinic acid	-0.042579498	-0.011299336	0.009537619	1.295663523	76.0108194	4.6895	0.0004178	3.379	0.0014921	2.82620207
Aspartame	0.04415246	-0.020954611	-0.001924134	1.2928519	75.84564717	-4.9207	0.00020107	3.6966	0.00079219	3.101170644
Lupanine	0.044079017	-0.028848186	0.023881491	1.290586139	75.71254227	-4.7205	0.00023859	3.6224	0.00090986	3.041025427
Androsterone	0.04240313	0.018693478	-0.01663866	1.290567158	75.71142722	-4.8574	0.00017316	3.7616	0.00069568	3.157590482
Piceatannol	-0.043295201	0.010180776	-0.02322465	1.289643892	75.6571888	4.6946	0.00027707	3.5574	0.0010477	2.979763056
Lincomycin	0.04375444	-0.003815761	-0.019756168	1.289188652	75.63044521	-4.9628	0.00038317	3.4166	0.0013794	2.860309778
910-DHOME	-0.043529633	0.018084938	-0.030452963	1.28816509	75.57031478	4.747	0.00019136	3.7182	0.00075868	3.119941364
Linoleic acid	-0.041500886	-0.008234292	-0.048568883	1.287426204	75.52690806	4.6197	0.00047572	3.3226	0.0016742	2.776192662
Gluconic acid	-0.043684172	0.010838377	0.011901024	1.286487668	75.47177261	4.6924	0.00024465	3.6115	0.00092903	3.031970262
Cannabidiol	0.043612143	0.006984471	-0.056218784	1.284429054	75.35083679	-4.766	0.00018372	3.7358	0.00073162	3.135714431
5-Nitro-2-_3-phenylpropylamino_benzoic acid	-0.040794612	-0.042153588	0.022717804	1.282667909	75.2473762	4.5443	0.00073535	3.1335	0.0024421	2.612236556
Calcitriol	0.041060528	0.03160591	0.00148829	1.279157573	75.04115725	-4.699	0.00020669	3.6847	0.00080879	3.092164227
Andrographolide	0.041972135	0.01681348	-0.026979609	1.276147171	74.86430751	-4.6612	0.00022479	3.6482	0.00086829	3.061335201
Terephthalate	-0.044500073	0.033532115	0.014349946	1.27405146	74.74119243	4.6756	0.00022113	3.6554	0.00085782	3.066603832
Glyceric acid	-0.042605017	0.0110324	-0.00830317	1.270488664	74.53189162	4.6713	0.00023834	3.6228	0.00090986	3.041025427
Aesculin	0.044163692	-0.037837051	0.010468365	1.268928488	74.44023718	-4.3663	0.0017991	2.7449	0.005344	2.272133551
6-Deoxy-5-ketofructose 1-phosphate	-0.043343897	0.010240891	0.01575687	1.268223465	74.39881975	4.4116	0.0010718	2.9699	0.0033966	2.468955595
CMP	-0.043234517	0.014528855	0.027810498	1.264980457	74.20830531	4.3868	0.0011147	2.9529	0.0035077	2.454977557
24-Methylenecycloartanol	-0.041079693	-0.021054791	0.008327505	1.26292425	74.0875109	4.4213	0.00069352	3.1589	0.0023203	2.63445586
dUMP	-0.042725095	0.010320264	0.01607467	1.261954205	74.03052443	4.4924	0.00036962	3.4322	0.001336	2.874193542
Bilobol	0.041946885	0.004496355	-0.034254563	1.256768723	73.72589694	-4.4973	0.00032125	3.4932	0.0011849	2.926318301
4-Pyridoxic acid	-0.03944314	-0.03106658	-0.055312078	1.256199915	73.69248165	4.429	0.00046072	3.3366	0.0016389	2.785447545
Imidacloprid	0.039976891	0.036576481	-0.005555784	1.254861106	73.61383167	-4.582	0.00034275	3.465	0.0012489	2.903472334
Indolelactic acid	-0.040027095	-0.025693195	-0.004697146	1.25144106	73.41291692	4.6326	0.00059418	3.2261	0.0020411	2.690135717
N-Alpha-acetyllysine	-0.041961612	0.013577736	-0.015697039	1.25124944	73.40165994	4.5019	0.00032545	3.4875	0.0011955	2.92245042
1213-DHOME	-0.041582985	0.002901686	-0.015240858	1.246185282	73.1041598	4.5652	0.00052399	3.2807	0.0018279	2.738047567
Praziquantel	0.043299811	-0.025227199	-0.01712804	1.245133428	73.04236741	-4.2447	0.0013376	2.8737	0.0041088	2.386284998
Estradiol-17beta 3-sulfate	-0.037647116	-0.068300311	0.00578384	1.243198354	72.92868913	4.1558	0.0028972	2.538	0.008123	2.090283547
Hesperetin	-0.042948775	0.037705208	-0.008978903	1.235392843	72.47014488	4.16	0.001741	2.7592	0.0051883	2.28497492
Fenfluramine	-0.042863575	0.044436708	-0.047515442	1.233803271	72.37676349	4.2451	0.00073382	3.1344	0.0024421	2.612236556
21-Hydroxypregnenolone	0.041833362	-0.012566792	-0.011822873	1.228708467	72.07746306	-4.4527	0.00078364	3.1059	0.0025666	2.59064181
Cytidine	0.04150914	-0.001772025	-0.038712967	1.228119866	72.04288498	-4.3112	0.00047621	3.3222	0.0016742	2.776192662
N-Acetyl-D-glucosaminate	0.042246664	-0.026214634	0.00059929	1.225108787	71.86599547	-4.0307	0.0034439	2.4629	0.0094498	2.024577383
Prednisone	0.043209888	-0.029703404	-0.038608724	1.22365814	71.78077546	-4.3336	0.00053475	3.2719	0.0018582	2.730907544
Capsidiol	-0.037858074	-0.051193039	-0.003256199	1.222615882	71.7195467	4.2741	0.00051715	3.2864	0.001811	2.74208155
Taurohyocholate	0.041875519	-0.015918238	-0.007301867	1.21862368	71.48501992	-4.2224	0.00057463	3.2406	0.0019891	2.701343383
Methaqualone	-0.042387422	0.026490494	0.025581053	1.217193667	71.40101212	4.1982	0.00061482	3.2113	0.0021021	2.677346628
_10S_-Juvenile hormone III diol	-0.040837836	0.008469788	-0.028805018	1.216922467	71.38508013	4.1588	0.00074349	3.1287	0.0024601	2.609047239
Gibberellin A7	-0.040821666	-0.015284988	0.066254111	1.216066121	71.33477302	3.967	0.0038688	2.4124	0.010456	1.980634425
Myriocin	0.041260312	0.000859615	-0.05188183	1.213519454	71.18516597	-4.2577	0.00061662	3.21	0.0021021	2.677346628
Cortisone	0.042082926	-0.031442256	0.000456766	1.208942756	70.91630229	-4.1826	0.00063368	3.1981	0.0021521	2.667137553
Testosterone	0.03764645	0.047425249	-0.000120031	1.20811665	70.86777165	-4.2604	0.0007832	3.1061	0.0025666	2.59064181
Methylimidazoleacetic acid	0.03960986	0.006756656	0.01529955	1.204447219	70.65220649	-4.2669	0.001004	2.9983	0.0032387	2.489629279
Deoxycytidine	0.042259401	-0.03473724	-0.021712077	1.203136871	70.57522846	-4.1475	0.0006889	3.1618	0.0023135	2.635730496
Hecogenin	0.042238719	-0.03715372	-0.021761864	1.198470585	70.30110183	-4.1627	0.00078765	3.1037	0.0025684	2.590337339
5-Dehydroavenasterol	0.038847308	0.024413063	-0.010890366	1.196551824	70.18838189	-4.2444	0.001421	2.8474	0.0043068	2.365845296
3-Epiecdysone	0.037497806	0.040932185	-0.003865648	1.192574135	69.95470767	-4.1821	0.0011493	2.9396	0.0035916	2.444712037
6-Methoxymellein	-0.040679125	0.026225498	-0.043484034	1.190206059	69.81559215	4.113	0.00090245	3.0446	0.0029322	2.532806411
Exemestane	-0.041603394	0.023767125	0.02664958	1.188928456	69.74053785	3.966	0.0011346	2.9452	0.003558	2.448794056
3-AMP	-0.04113259	0.016940414	0.04583768	1.187790405	69.67368165	3.9454	0.0012543	2.9016	0.0038927	2.409749065
21-Deoxycortisol	0.039689283	0.008508814	-0.032380455	1.186852213	69.61856642	-4.1107	0.0010262	2.9888	0.0032985	2.481683512
Cis-zeatin	0.038490683	0.020421827	-0.016772908	1.181134638	69.28268048	-4.1152	0.0014213	2.8473	0.0043068	2.365845296
Oxycodone	-0.03976162	0.018453812	-0.021257763	1.180224237	69.22919788	4.0467	0.0010333	2.9858	0.0033096	2.480224492
N-Acetyl-L-phenylalanine	-0.03815846	-0.020645441	0.018791146	1.17993676	69.21230971	3.9457	0.0010637	2.9732	0.0033829	2.47071084
Practolol	0.041765486	-0.033072839	-0.046641739	1.178686439	69.13885804	-3.91	0.0012319	2.9094	0.0038365	2.416064797
_2R3R_-3-Methylornithinyl-N6-lysine	-0.041288368	0.026088971	0.02297042	1.177730147	69.08267955	3.7206	0.0057026	2.2439	0.014336	1.843572008
12_S_-HETE	0.039346618	0.00959917	-0.029527542	1.177435203	69.06535268	-3.8277	0.0021337	2.6709	0.0062146	2.206586819
Himbacine	0.037045756	0.03262597	0.028174345	1.176874714	69.03242606	-4.0111	0.0010397	2.9831	0.0033182	2.479097441
N6-Acetyl-L-lysine	-0.040171736	0.015893394	0.029850261	1.173780986	68.85068127	3.8777	0.0013245	2.878	0.0040822	2.389105722
Prostaglandin F1a	0.038258677	0.025441253	-0.032262849	1.173587896	68.83933794	-3.993	0.0010952	2.9605	0.0034584	2.461124777
6beta-Hydroxytestosterone	0.041466401	-0.040089672	-0.006234082	1.173155341	68.81392697	-3.767	0.0030243	2.5194	0.0083749	2.07702037
Isoquinoline	-0.039019895	-0.007747889	-0.004729797	1.172899837	68.79891706	4.0575	0.0015336	2.8143	0.0046007	2.337176085
_S_-Coclaurine	-0.039497837	0.003507517	0.020345276	1.171773393	68.73274276	3.7887	0.0023597	2.6271	0.0068508	2.164258711
Indoleacetaldehyde	0.04272933	-0.058830669	-0.016108088	1.169429912	68.59507211	-3.7689	0.0025394	2.5953	0.0072555	2.139332654
3alpha7alpha-Dihydroxy-12-oxo-5beta-cholanate	0.040141281	-0.026677183	0.023567735	1.168321836	68.52997685	-4.0056	0.0014167	2.8487	0.0043068	2.365845296
Neostigmine	-0.039847057	0.009805748	0.04836137	1.164510918	68.30609984	3.7488	0.0024752	2.6064	0.0071173	2.147684728
2-Hydroxyphenylacetate	-0.038424896	0.014457059	-0.078050776	1.163824739	68.26578937	4.0159	0.0019244	2.7157	0.0056601	2.247175896
Fenoxycarb	-0.038365441	-0.016364146	0.043967703	1.160618654	68.07744404	3.9115	0.001303	2.885	0.00403	2.394694954
Benzoate	0.038669216	-1.16E-05	-0.023313015	1.159679298	68.02226042	-3.9448	0.0015301	2.8153	0.0046007	2.337176085
Naringenin	-0.038637702	-0.011253937	0.041953724	1.158526701	67.95454972	3.6578	0.0042767	2.3689	0.011321	1.94611521
Indole	0.038365812	0.008008404	-0.007494603	1.157015032	67.86574484	-3.7587	0.0018074	2.7429	0.0053508	2.271581282
Procyclidine	-0.036887191	-0.025741726	-0.025539782	1.156631619	67.84322078	4.0106	0.002875	2.5414	0.008086	2.092266263
Cyclopentolate	-0.039422866	0.026745497	-0.01751968	1.153146889	67.6385061	3.817	0.0013902	2.8569	0.0042558	2.37101879
Berberine	0.03841685	-0.006419793	0.005347189	1.151768864	67.55755233	-3.8547	0.0014545	2.8373	0.0043929	2.357248683
Tramadol	-0.039176247	0.016019171	-0.009140037	1.149278914	67.41127721	3.5523	0.0074061	2.1304	0.017822	1.749043561
Lupenone	-0.038240261	-0.013584842	0.055622088	1.148992114	67.39442878	3.5927	0.0051178	2.2909	0.01316	1.880744111
4-Hydroxyestradiol	-0.040178783	0.02067567	0.032901418	1.148424342	67.36107434	3.5489	0.0073651	2.1328	0.017771	1.750288133
Phenyl acetate	0.037739075	0.012918765	-0.02794761	1.144861473	67.15176924	-3.5903	0.0044171	2.3549	0.011658	1.933375949
N-Acetyl-beta-glucosaminylamine	0.038135968	0.000168742	-0.007581534	1.143678732	67.0822877	-3.8215	0.0016841	2.7736	0.0050354	2.297966024
20-Carboxy-leukotriene B4	0.037457688	0.019747399	-0.042466564	1.14323186	67.05603566	-3.5434	0.0062489	2.2042	0.015579	1.807460423
Telmisartan	0.038723264	-0.005729394	-0.033443112	1.139530366	66.83858687	-3.8754	0.0027367	2.5628	0.0077454	2.110956149
Docosahexaenoic acid	0.0401665	-0.030510466	-0.040131813	1.137986128	66.74786869	-3.6284	0.0025668	2.5906	0.0073105	2.136052919
Enterolactone	-0.037922509	-0.009372091	0.03006012	1.136875676	66.68263383	3.4874	0.0078978	2.1025	0.01872	1.727694156
Demethylcitalopram	-0.03999676	0.023647277	0.037805672	1.136217323	66.64395809	3.4934	0.0073071	2.1363	0.017726	1.751389255
Maltol	-0.038596196	0.027842856	-0.040497146	1.133665964	66.49407543	3.6714	0.0019057	2.7199	0.0056233	2.250008746
Lipoxin A4	0.036126668	0.02320607	0.020578869	1.131785899	66.38362871	-3.646	0.002057	2.6868	0.0060108	2.221067722
CDP	-0.038439457	0.009282937	0.030412059	1.129817512	66.2679934	3.6495	0.0019979	2.6994	0.0058569	2.232332191
Copal-8-ol diphosphate	0.038668985	-0.014329531	-0.038508378	1.125738014	66.02833836	-3.8198	0.003895	2.4095	0.010481	1.979597279
Asiatic acid	-0.038040649	0.002135836	0.021169518	1.124142874	65.93462989	3.5875	0.002416	2.6169	0.0069918	2.155411003
Trilostane	-0.034531031	-0.049218	-0.016298425	1.121543551	65.78192951	3.442	0.0064782	2.1885	0.015983	1.796341701
all-trans-Retinoic acid	-0.038760793	0.00388741	0.06656242	1.117890216	65.56730989	3.4053	0.0077334	2.1116	0.018413	1.734875447
Saccharin	0.037003979	-0.017715599	0.049504386	1.11286394	65.27203515	-3.5109	0.0029666	2.5277	0.0082661	2.082699345
Picolinic acid	-0.039043855	0.04597835	-0.017783676	1.109092277	65.05046426	3.453	0.003922	2.4065	0.010505	1.978603943
gamma-Glutamylalanine	-0.036590941	-0.016907262	0.057077504	1.107925521	64.98192172	3.5891	0.002458	2.6094	0.0070902	2.149341514
Glutaric acid	-0.037557436	0.024462622	-0.018451548	1.106974274	64.92603956	3.4116	0.005019	2.2994	0.013018	1.885455733
11Z-Eicosenoic acid	0.034464684	0.048341719	-0.02146384	1.106060439	64.87235522	-3.5385	0.0025303	2.5968	0.0072524	2.139518251
ent-8alpha-Hydroxylabd-13-en-15-yl diphosphate	0.038214183	-0.018910766	-0.015901111	1.10324679	64.70706398	-3.4298	0.0039478	2.4036	0.010543	1.977035793
Serotonin	0.040213617	-0.049535258	-0.036062164	1.102844118	64.6834085	-3.3732	0.0059586	2.2249	0.014896	1.826930336
alpha-D-Glucosamine 1-phosphate	0.03363019	0.056341559	0.012863242	1.101927582	64.6295655	-3.5238	0.0026302	2.58	0.0074674	2.126830585
Maslinic acid	-0.038073772	0.022190213	0.015498127	1.098066502	64.40274163	3.3416	0.0065709	2.1824	0.016158	1.791612396
Biochanin A	0.036247717	0.01013709	-0.024055175	1.097798526	64.38699905	-3.4672	0.0029764	2.5263	0.0082679	2.082604785
910-Epoxyoctadecenoic acid	-0.035902654	-0.00521741	-0.03978747	1.096512418	64.31144508	3.4994	0.002791	2.5542	0.0078742	2.103793559
9_S_-HPOT	0.033819645	0.04907008	-0.006327357	1.094964264	64.22049689	-3.5373	0.0029663	2.5278	0.0082661	2.082699345
Biliverdin	0.035309703	0.02423503	-0.01498038	1.091281604	64.00415457	-3.3784	0.0041606	2.3808	0.011046	1.956794961
Indoleglycerol phosphate	0.036312704	0.020379713	-0.067620797	1.089867896	63.92110455	-3.3745	0.0041361	2.3834	0.011013	1.958094361
gamma-L-Glutamyl-L-2-aminobutyrate	0.035111325	0.020896535	0.001147126	1.087725743	63.79526118	-3.4376	0.0031458	2.5023	0.0086847	2.061245179
Illudin M	0.038353363	-0.035043438	-0.023418725	1.087343987	63.77283443	-3.5265	0.0035884	2.4451	0.0097865	2.0093726
Gluconolactone	-0.037207224	0.02486981	-0.016615112	1.086481758	63.72218177	3.4944	0.0032893	2.4829	0.0090532	2.043197885
Mukurozidiol	-0.034710705	-0.026249624	-0.007857044	1.078870074	63.27502408	3.3834	0.0035322	2.452	0.0096625	2.014910493
1-Oleoylglycerophosphocholine	-0.034256391	-0.018501466	-0.035662992	1.071876315	62.8641672	3.3789	0.0036837	2.4337	0.010016	1.999305684
Sertraline	0.035284044	0.006974659	-0.010511538	1.071120508	62.81976642	-3.4137	0.0039012	2.4088	0.010481	1.979597279
D-Phenyllactic acid	0.037197561	-0.010350302	-0.078098806	1.070560426	62.78686373	-3.373	0.0037379	2.4274	0.010133	1.994261957
L-Valine	0.035840823	-0.007335554	0.036486098	1.069861068	62.74577905	-3.2515	0.0057929	2.2371	0.014523	1.837943663
_RS_-Coclaurine	0.034311014	0.027270588	-0.013692317	1.068256364	62.65150875	-3.2566	0.0054178	2.2662	0.013774	1.860939921
_R_-56-Dihydrothymine	-0.037766436	0.042788844	-0.020512582	1.066172454	62.52908694	3.2874	0.0044813	2.3486	0.011793	1.928375701
2-Deamino-2-hydroxy-6-dehydroparomamine	-0.033527572	-0.038641633	0.031028926	1.063934567	62.39761955	3.1922	0.0075492	2.1221	0.01811	1.74208155
1-Arachidonoylglycerol	0.031041338	0.076380339	-0.003310391	1.063528725	62.37377787	-3.1844	0.0079041	2.1021	0.01872	1.727694156
_2S_-Liquiritigenin	0.033488011	0.025968324	0.010589779	1.05818963	62.0601262	-3.2382	0.0050768	2.2944	0.01313	1.881735274
7-Dehydrocholesterol	0.03402358	0.027059133	-0.024017583	1.055966629	61.92953331	-3.4141	0.0065988	2.1805	0.016182	1.790967803
1H-Indole-3-carboxaldehyde	0.035068617	0.006132869	-0.004986875	1.055812681	61.92048948	-3.2096	0.0056539	2.2477	0.014271	1.845545594
Dethiobiotin	-0.036275776	0.014875262	-0.005840671	1.055345289	61.89303192	3.2098	0.0056075	2.2512	0.014216	1.847222585
9_S_-HPODE	-0.03262754	-0.040860387	-0.02954495	1.053213388	61.7677908	3.3512	0.0052073	2.2834	0.013314	1.875691447
6-Hydroxyhexanoic acid	-0.035195911	0.001841016	0.021489091	1.051989777	61.69590829	3.2854	0.0045821	2.3389	0.012023	1.919987153
Guanine	0.03461414	-4.07E-05	0.027354926	1.050897018	61.63171284	-3.2892	0.0046663	2.331	0.012208	1.913355479
Taurocholic acid	0.035649735	0.010082402	-0.057183611	1.050889732	61.63128484	-3.2048	0.0054146	2.2664	0.013774	1.860939921
Cellobiose	0.033610124	0.021659702	0.001042118	1.048451579	61.48805254	-3.0791	0.011525	1.9383	0.02626	1.580705278
20-Hydroxy-leukotriene B4	0.034636848	-0.009081428	0.055788606	1.046895964	61.39666604	-3.2585	0.0048347	2.3156	0.012612	1.899216038
Sulfinpyrazone	0.036936399	-0.029650052	-0.022217854	1.045460412	61.31233283	-3.2484	0.0049061	2.3093	0.012762	1.89408126
5-Hydroxyindoleacetylglycine	0.033618803	0.007893438	0.040961582	1.043720695	61.21013101	-3.177	0.0056608	2.2471	0.014271	1.845545594
Confertifolin	0.034727162	0.006426993	-0.045689979	1.041770136	61.09554307	-3.2193	0.0051177	2.2909	0.01316	1.880744111
Pelargonic acid	0.036694128	-0.023224951	-0.041766972	1.040422133	61.01635294	-3.2134	0.0051883	2.285	0.013303	1.876050409
Tetrahydrocortisone	0.036380076	-0.026976229	-0.020532542	1.034514818	60.66932056	-3.0714	0.0085984	2.0656	0.020152	1.695681846
Fructose 6-phosphate	0.031890156	0.048429394	0.00847405	1.028072433	60.29085482	-3.0528	0.0084909	2.071	0.020005	1.698861444
Gein	0.035072547	-0.018440493	0.023935023	1.025564134	60.14350174	-3.1152	0.0062976	2.2008	0.015614	1.806485825
Perindopril	0.03593714	-0.029821966	-0.016333541	1.025403372	60.13405755	-3.1043	0.0064822	2.1883	0.015983	1.796341701
Aminohydroquinone	-0.036873514	0.05782541	-0.026217609	1.023962105	60.04938855	3.008	0.010393	1.9833	0.023923	1.62118436
222-Dideoxy-3-dehydroecdysone	0.033775934	0.005691407	0.02563508	1.023630424	60.02990358	-3.1178	0.0062752	2.2024	0.015601	1.806847563
Estrone sulfate	0.032872938	0.028667253	-0.01732869	1.023185732	60.00377958	-2.9274	0.018263	1.7384	0.039229	1.406392762
Neocembrene	0.033525639	0.01033019	0.015304757	1.022922203	59.98829825	-3.0429	0.0082232	2.085	0.019425	1.711638973
Sophoradiol	0.032393567	0.040473186	-0.031465778	1.022018446	59.93520593	-3.0637	0.0073362	2.1345	0.017749	1.750826111
5-Hydroxymethyldeoxycytidylate	-0.033249449	-0.009457918	0.015049542	1.019962417	59.814422	3.0268	0.0085648	2.0673	0.020126	1.696242532
3-Hydroxydaidzein	0.029974534	0.057033024	0.029717427	1.016382525	59.6041169	-3.0598	0.0071398	2.1463	0.017414	1.75910146
6-Keto-prostaglandin F1a	0.0357743	-0.035802888	0.000762287	1.014152935	59.47313694	-2.9629	0.011341	1.9454	0.025972	1.585494606
78-Dihydroneopterin	-0.034446435	0.010702597	-0.018040119	1.013725723	59.44803982	2.9112	0.016153	1.7918	0.035285	1.452409878
Biotin	-0.032900481	-0.008357882	-0.034381537	1.01161353	59.32395648	3.0638	0.0070545	2.1515	0.017253	1.763135378
_-_-Gossypol	-0.03697255	0.058107026	-0.006818162	1.010814745	59.27703086	2.8919	0.017297	1.762	0.037421	1.426884611
Demethylphylloquinone	-0.034341995	0.007169851	0.029856765	1.00922447	59.18360822	2.9296	0.012744	1.8947	0.028532	1.544667785
Lubiprostone	0.033085749	0.006032434	0.01249624	1.009118497	59.17738271	-3.0465	0.0072993	2.1367	0.017726	1.751389255
4-Hydroxyphenylacetaldehyde	0.031887161	0.025363065	-0.001947022	1.004914628	58.93042133	-3.0304	0.0075658	2.1211	0.01811	1.74208155
Suberic acid	-0.033025612	0.00114992	-0.032000528	1.004609125	58.91247415	2.9318	0.011423	1.9422	0.026093	1.583475986
Ecgonine methyl ester	-0.035308619	0.018439346	0.073076544	1.001627841	58.73733503	3.0573	0.0077277	2.1119	0.018413	1.734875447
CPX	0.034565342	-0.040992566	0.060109575	0.99489391	58.34174203	-2.9135	0.010774	1.9676	0.024736	1.606670528
4-Methoxybenzaldehyde	0.033873072	-0.011603812	-0.006896819	0.994885636	58.34125599	-2.9267	0.01008	1.9965	0.023261	1.633371619
N-Acetylneuraminic acid	-0.033448501	0.018544965	-0.026792049	0.991666345	58.15213483	2.89	0.011658	1.9334	0.026497	1.576803294
Prostaglandin B2	-0.033955614	0.01355238	0.018612193	0.989746442	58.03934774	2.8759	0.012248	1.9119	0.027696	1.557582949
Anandamide	0.035207008	-0.032742726	-0.01010342	0.989265539	58.01109656	-2.9442	0.0090822	2.0418	0.021176	1.674156072
Stavudine	0.036202776	-0.052197166	-0.025442876	0.988587943	57.97129035	-2.7963	0.020187	1.6949	0.042799	1.368566378
Guanosine	0.033179531	-0.009978033	0.015931227	0.987963628	57.9346142	-2.9513	0.0089453	2.0484	0.020911	1.679625198
Sufentanil	-0.031136629	-0.015042839	-0.057604091	0.98791043	57.93148901	2.9295	0.0094225	2.0258	0.021913	1.659298161
Flumazenil	0.036264549	-0.056414848	0.00270805	0.987445427	57.90417183	-2.8674	0.012378	1.9074	0.02792	1.554084586
L-24-diaminobutyric acid	0.032134096	0.027311688	-0.047276196	0.983581176	57.6771617	-2.806	0.01691	1.7719	0.036672	1.435665404
Nicotinic acid	-0.035130036	0.056846621	-0.044938095	0.981206941	57.53768436	2.9086	0.0097946	2.009	0.022719	1.643610788
Geranylgeraniol	0.0297476	0.05598469	-0.018949122	0.979986083	57.46596357	-2.8352	0.013186	1.8799	0.029302	1.533102736
Sphingosine	0.032894161	-0.005100956	-0.00427177	0.975468136	57.2005513	-2.8107	0.014097	1.8509	0.031249	1.505163876
Bufalin	0.0328977	0.005843928	-0.043063393	0.975256671	57.18812849	-2.9127	0.0098717	2.0056	0.022839	1.641322915
3-Ketosphingosine	0.029045117	0.057718997	-0.006566489	0.968726453	56.80450289	-2.8071	0.013067	1.8838	0.029109	1.535972714
N-Methyl-L-glutamic acid	-0.03450485	0.040620779	0.013051588	0.966954527	56.70040898	2.8283	0.011783	1.9287	0.026712	1.573293594
14alpha-Hydroxy-5beta-cholest-7-ene-36-dione	0.035998493	-0.068674805	0.01720492	0.964859852	56.57735473	-2.807	0.012571	1.9006	0.028286	1.548428463
Salutaridinol	-0.032659096	0.019915751	-0.040146327	0.964804552	56.57410602	2.7801	0.014231	1.8468	0.031391	1.503194849
Nopaline	-0.030071426	-0.049451375	0.074123491	0.960917159	56.34573642	2.7976	0.012651	1.8979	0.028394	1.546773422
17a-Ethynylestradiol	0.034341196	-0.037282049	-0.013379483	0.959148893	56.24185744	-2.736	0.016664	1.7782	0.036314	1.439925911
Methoprene	0.028860396	0.051095912	0.003991372	0.955602547	56.03352303	-2.7798	0.013041	1.8847	0.029109	1.535972714
11alpha17beta-Dihydroxy-17-methylandrost-4-en-3-one	0.029177556	0.038499003	0.011427662	0.948739968	55.6303725	-2.7282	0.015136	1.82	0.033144	1.47959508
D-Xylose	-0.034250961	0.027922315	0.082809662	0.9415712	55.20923447	2.6538	0.020258	1.6934	0.042799	1.368566378
Senecionine	-0.03134128	-0.008474952	0.018031144	0.941472142	55.20341519	2.6309	0.023228	1.634	0.048057	1.318243344
Sedoheptulose	-0.031376069	0.00296315	0.027736224	0.934855873	54.81473443	2.7083	0.014938	1.8257	0.032792	1.484232095
alpha-Licanic acid	0.030726657	-0.013834746	0.058515394	0.934144931	54.77296928	-2.7471	0.014228	1.8469	0.031391	1.503194849
alpha-D-Galactosyl-13-beta-D-galactosyl-14-N-acetyl-D-glucosamine	-0.030367088	-0.01457134	0.007259281	0.93239747	54.67031252	2.6108	0.022499	1.6478	0.046931	1.328540192
Cytosine	0.031143661	0.006010105	-0.039872427	0.930749318	54.57348984	-2.7485	0.014741	1.8315	0.032437	1.488959319
Rosmarinic acid	0.029187261	0.031627264	-0.021733149	0.930684174	54.5696629	-2.6499	0.017914	1.7468	0.038571	1.413739101
5-Methyl-2-deoxycytidine	0.028602778	0.050805541	-0.040512067	0.92996547	54.52744175	-2.63	0.019545	1.709	0.041688	1.37998894
4a-Carboxy-4b-methyl-5a-cholesta-824-dien-3b-ol	-0.029022245	-0.033359822	-0.014799327	0.927293583	54.37047845	2.6164	0.02025	1.6936	0.042799	1.368566378
Carboprost	0.0311195	-0.012166891	0.023003753	0.915268274	53.66403707	-2.6345	0.017391	1.7597	0.037535	1.42556358
Isopentenyl adenosine	0.027639898	0.040954978	0.038882825	0.914338161	53.60939643	-2.6742	0.016859	1.7732	0.03665	1.435926021
12-KETE	0.029907701	0.012908932	0.015251204	0.913258443	53.5459671	-2.5321	0.026357	1.5791	0.053305	1.273232052
11alpha17beta-Dihydroxyandrost-4-en-3-one	0.026357261	0.054734036	0.06328518	0.912038052	53.47427374	-2.5152	0.028551	1.5444	0.056976	1.244308044
Methyl beta-D-galactoside	0.031528842	-0.000999159	-0.066663866	0.911280833	53.42978998	-2.5737	0.020805	1.6818	0.043851	1.358020498
91013-TriHOME	-0.031546292	0.021385159	-0.024118132	0.910221821	53.36757704	2.5878	0.019547	1.7089	0.041688	1.37998894
13-Dihydro-_2H_-indol-2-one	0.027952131	0.037353911	0.015416983	0.906859982	53.17008167	-2.6993	0.019973	1.6996	0.042496	1.371651947
gamma-Glutamyltyramine	0.030012076	-0.006791742	0.04843706	0.904703664	53.04340619	-2.6754	0.019406	1.7121	0.041583	1.381084182
Stigmasterol	-0.033486458	0.057880115	-0.00438703	0.904524383	53.03287411	2.4559	0.036131	1.4421	0.069334	1.159053744
Falcarindiol	0.031447656	-0.005382055	-0.054560358	0.896940203	52.58733218	-2.4538	0.032327	1.4904	0.063111	1.199894938
3beta5beta-Ketotriol	0.027998167	0.032867864	-0.013523396	0.896713093	52.57399031	-2.6681	0.022379	1.6502	0.04684	1.329383114
Sorbitol	-0.032002904	0.028942403	0.013202979	0.894982931	52.47234987	2.5162	0.023049	1.6374	0.047858	1.320045455
23-Dinor-8-iso prostaglandin F2alpha	0.031935283	-0.029774903	-0.02087287	0.894566159	52.44786607	-2.6366	0.021122	1.6753	0.044415	1.352470334
L-Rhamnofuranose	0.027787517	0.058857654	-0.086370413	0.890431942	52.20499644	-2.5151	0.022527	1.6473	0.046931	1.328540192
Quinine	0.032484991	-0.058234197	0.039125452	0.889153168	52.12987331	-2.5058	0.023078	1.6368	0.047858	1.320045455
epsilon-_gamma-L-Glutamyl_-L-lysine	0.031497537	-0.036495699	0.01130944	0.889147735	52.12955416	-2.4455	0.030259	1.5192	0.059984	1.221964577
Xanthoxin	0.031535397	-0.04021263	0.007483753	0.888855952	52.11241301	-2.467	0.027011	1.5685	0.054264	1.265488196
dAMP	0.02899759	0.006987637	-0.015698218	0.883819688	51.81655153	-2.4171	0.032864	1.4833	0.06402	1.19368433
Flutamide	0.027747385	0.003447924	0.108705006	0.883523113	51.79912888	-2.456	0.026919	1.5699	0.0542	1.266000713
Nitrendipine	0.029282798	0.00931577	-0.045371216	0.879700205	51.57454752	-2.5215	0.022377	1.6502	0.04684	1.329383114
N-Acetyl-L-2-amino-6-oxopimelate	-0.029134421	-0.009890224	0.03612609	0.87814576	51.48322973	2.3694	0.039687	1.4014	0.075514	1.121972524
_2S5S_-trans-Carboxymethylproline	0.028453148	0.023723104	-0.010714604	0.878137653	51.48275349	-2.4458	0.026837	1.5713	0.054156	1.26635342
Dimethylglycine	0.026815864	0.047812971	0.013948548	0.877771996	51.46127253	-2.4882	0.023507	1.6288	0.048412	1.315046975
Creatinine	0.028170251	0.024367874	-0.020722992	0.877095609	51.42153736	-2.5528	0.023402	1.6308	0.048306	1.315998923
_S_-Abscisic acid	0.028742793	0.001596809	0.014702945	0.87656247	51.39021744	-2.4081	0.031402	1.503	0.061573	1.210609686
Bitertanol	-0.026301106	-0.049289574	-0.017477063	0.876187929	51.36821455	2.4688	0.024564	1.6097	0.050131	1.299893632
1-_34-Dihydroxyphenyl_-5-hydroxy-3-decanone	-0.027219333	-0.036081139	0.022867602	0.875770609	51.34369858	2.403	0.031914	1.496	0.062441	1.20453015
2-Deoxyguanosine	0.02909958	-0.008298393	0.007938942	0.875014023	51.299252	-2.5389	0.023563	1.6278	0.048418	1.314993154
Ethyl oleate	-0.026711446	-0.021544167	-0.062619788	0.874768933	51.28485391	2.4828	0.023795	1.6235	0.048783	1.311731495
4-Guanidinobutanoic acid	-0.029054033	-0.000584489	-0.011881353	0.874038915	51.24196813	2.5682	0.025619	1.5914	0.051931	1.284573314
Glucosamine 6-phosphate	-0.026324898	-0.047792411	-0.02290251	0.873592202	51.21572543	2.4773	0.024057	1.6188	0.049208	1.307964286
56-Dihydro-5-fluorouracil	0.029977611	-0.018740217	0.035321289	0.872590712	51.15689167	-2.3675	0.037013	1.4316	0.070726	1.150420903
910-1213-Diepoxyoctadecanoate	-0.028328537	0.001843457	-0.055560776	0.870165934	51.01444512	2.5403	0.025439	1.5945	0.051681	1.286669092
_9Z12Z15Z_-Octadecatrienoic acid	-0.026112648	-0.046959176	-0.030491225	0.868217871	50.90000381	2.4195	0.027713	1.5573	0.055549	1.255323755
N-Acetyl-a-neuraminic acid	-0.030220161	0.041143623	-0.034758066	0.866794051	50.81635979	2.5001	0.024887	1.604	0.050674	1.295214813
_2R3R_-3-Methylglutamyl-5-semialdehyde-N6-lysine	-0.026973052	-0.050852478	0.073312604	0.864930095	50.70685941	2.324	0.042414	1.3725	0.080363	1.094943859
Quinestrol	-0.030440566	0.042642161	-0.037064578	0.864065294	50.65605563	2.4021	0.028775	1.541	0.057295	1.241883276
Eupatilin	0.032413063	-0.065805488	0.007076015	0.863113567	50.60014527	-2.3468	0.036547	1.4371	0.069984	1.155001239
Fructose 16-bisphosphate	-0.02932427	-0.013186604	0.082489468	0.860834912	50.46628286	2.355	0.034178	1.4663	0.066009	1.180396847
Epsilon-caprolactam	-0.02997205	0.034227787	-0.027823201	0.857924474	50.29530563	2.3012	0.043676	1.3598	0.082335	1.08441551
Glycocholic acid	0.031768324	-0.045733401	-0.015843242	0.857034252	50.24300846	-2.3117	0.040742	1.39	0.077359	1.111489153
Gibberellin A53	0.026384162	0.026685424	0.016346362	0.848741148	49.75581997	-2.4169	0.028309	1.5481	0.056618	1.247045476
Butyryl-L-carnitine	0.028484138	-0.001536888	-0.011097545	0.847115951	49.66034579	-2.2787	0.042804	1.3685	0.080931	1.091885093
beta-Alanine	-0.031587648	0.069265797	-0.039854171	0.846648362	49.63287674	2.3618	0.030435	1.5166	0.06007	1.221342368
N-Methyl-2-pyrrolidinone	-0.029007548	0.001547123	0.036273657	0.84396894	49.47547083	2.3657	0.030167	1.5205	0.059934	1.222326736
Streptozocin	-0.026451554	-0.014370095	-0.057277977	0.83961314	49.21958401	2.375	0.030334	1.5181	0.060001	1.221841511
Ethynodiol Diacetate	0.02966587	-0.007423925	-0.053149924	0.839531481	49.21478686	-2.3595	0.030715	1.5127	0.060489	1.218323595
Eugenol	0.02405486	0.081073034	-0.033116904	0.838074014	49.12916619	-2.3135	0.033977	1.4688	0.065761	1.182031591
Cortisol	0.028225312	0.00227339	-0.032324167	0.836722974	49.04979769	-2.3507	0.031306	1.5044	0.061519	1.210990733
5-S-Methyl-5-thioinosine	0.026998879	0.013065613	-0.003687381	0.836289361	49.02432458	-2.426	0.033819	1.4708	0.065598	1.183109402
Allocholic acid	0.030274274	-0.029240775	-0.036340426	0.830353753	48.67563009	-2.2361	0.043802	1.3585	0.082335	1.08441551
Adrenic acid	-0.029515816	0.036502941	-0.01034851	0.827835874	48.52771421	2.3227	0.03326	1.4781	0.064652	1.189418036
Chenodeoxycholic acid	0.025691765	0.011463676	0.067840355	0.825364812	48.38254865	-2.1842	0.053785	1.2693	0.09899	1.004408676
Dinoseb	0.024420217	0.04871027	0.022246011	0.824197706	48.31398557	-2.351	0.034491	1.4623	0.066471	1.177367788
Thymidine	-0.026004111	-0.00817968	-0.054032443	0.819896113	48.06128327	2.1406	0.063408	1.1979	0.11414	0.942562132
Neoabietic acid	0.028057331	-0.020663242	0.045018702	0.818679899	47.98983529	-2.2831	0.035771	1.4465	0.068791	1.162468377
Coleonol	0.025803367	0.031210133	-0.015162801	0.816677282	47.87218909	-2.1458	0.059169	1.2279	0.10693	0.970900433
4-Hydroxycinnamoylagmatine	0.029846749	-0.051578331	0.034614339	0.815218085	47.78646681	-2.1708	0.051187	1.2908	0.094403	1.025014204
Erucic acid	-0.029372691	0.051010356	-0.0186831	0.805375191	47.20823403	2.1605	0.04884	1.3112	0.090632	1.042718436
N-Acetyl-L-aspartic acid	-0.027857955	0.021795653	0.002061727	0.805291763	47.20333292	2.1888	0.043821	1.3583	0.082335	1.08441551
5a-Pregnane-320-dione	0.028703664	-0.035811441	-0.0023724	0.804233578	47.14116856	-2.2619	0.039112	1.4077	0.074578	1.127389268
N5-_L-1-Carboxyethyl_-L-ornithine	0.026951563	-0.022841429	0.057228978	0.796166397	46.6672522	-2.1426	0.049026	1.3096	0.090788	1.041971551
2-Aminobenzoic acid	0.02679283	-0.001909811	-0.021894526	0.789001657	46.24635079	-2.1392	0.047822	1.3204	0.089109	1.05007843
Benzylamine	0.028870102	-0.051714921	0.018282125	0.788761442	46.2322391	-2.1462	0.046844	1.3293	0.08765	1.05724808
Ethylmethylacetic acid	0.027427762	0.003341801	-0.07611779	0.787752846	46.17298788	-2.2229	0.044505	1.3516	0.083446	1.078594476
L-4-Hydroxyphenylglycyl-L-arginine	0.028568573	-0.056186426	0.059455905	0.786518908	46.10049868	-2.0469	0.069125	1.1604	0.12271	0.911120044
4-Oxoglutaramate	-0.029077598	0.068492485	-0.04741269	0.783453075	45.92039258	2.0783	0.057864	1.2376	0.10478	0.979721606
Campesterol	0.026513517	-0.009932196	-0.002658135	0.783392141	45.91681297	-2.2262	0.04734	1.3248	0.088394	1.053577213
5-Methylthioadenosine	-0.024274479	-0.018864984	-0.043554137	0.780386055	45.74021679	2.1182	0.049439	1.3059	0.091366	1.039215388
2-Methylserine	0.027786826	-0.027418052	-0.014910955	0.775479018	45.4519469	-2.1355	0.048003	1.3187	0.089261	1.049338252
Calenduloside E	-0.025685168	0.022818235	-0.060360081	0.764527434	44.80858277	2.0542	0.056376	1.2489	0.10271	0.988387271
Pirenzepine	0.026375938	-0.022830807	0.017845004	0.762660093	44.69888355	-2.0548	0.055967	1.2521	0.10217	0.990676607
Sodium deoxycholate	-0.028737745	0.064459905	-0.02230631	0.760436575	44.56826027	1.9767	0.074152	1.1299	0.13111	0.882364183
Diosmetin	-0.026490055	0.009819957	0.056009624	0.759297018	44.50131558	2.0604	0.055003	1.2596	0.10082	0.996453307
Epiandrosterone	0.02184325	0.063470172	-0.012845023	0.758995767	44.48361826	-2.0407	0.057578	1.2397	0.10448	0.980966836
Xanthurenic acid	0.026639954	-0.027455516	-0.015608921	0.756248615	44.32223343	-2.0992	0.054035	1.2673	0.099249	1.00327386
17-HYDROXYPROGESTERONE	0.025488747	-0.011723549	0.030389999	0.755152269	44.25782725	-2.0452	0.056639	1.2469	0.10298	0.987247113
Atovaquone	0.027474527	-0.041301652	-0.033883496	0.752341734	44.09271895	-2.0831	0.055352	1.2569	0.10125	0.994604968
Propafenone	-0.023546155	-0.030144689	0.012149763	0.751766111	44.05890327	1.9572	0.074859	1.1258	0.1321	0.879097182
L-Arginine	0.027201794	-0.025814423	-0.040757459	0.74996449	43.95306486	-1.9857	0.065922	1.181	0.11795	0.928302055
UDP	0.023608707	0.015013243	0.040686336	0.740927099	43.42215231	-2.0949	0.064092	1.1932	0.11513	0.938811495
Ecdysone	0.024670866	0.012029412	-0.030933364	0.740344702	43.38793871	-2.0115	0.060683	1.2169	0.10945	0.960784234
34-Dihydroxymandelic acid	-0.028172593	0.079395962	-0.05757769	0.738510853	43.28020701	1.9264	0.076707	1.1152	0.13457	0.871051748
Arabidiol	0.021119004	0.07422886	-0.040767813	0.733632288	42.99360979	-1.9539	0.067999	1.1675	0.12119	0.916533215
O-Phosphoethanolamine	-0.028096278	0.060781313	0.02754103	0.728266758	42.67840514	1.9751	0.065184	1.1859	0.11686	0.932334118
Parthenin	-0.021061599	-0.049955094	-0.019120501	0.725912173	42.54008221	1.8636	0.090439	1.0436	0.15445	0.811212087
Tetrahydrodipicolinate	-0.024548504	0.006556046	-0.020163549	0.720398674	42.216185	1.9477	0.068554	1.164	0.12193	0.913889426
Taurine	0.024963069	-0.014227191	-0.023303827	0.72038661	42.21547626	-1.9685	0.067602	1.17	0.12072	0.918220773
131619-Docosatrienoic acid	0.025545348	-0.011619503	-0.054865744	0.716261443	41.97313828	-1.8956	0.075917	1.1197	0.13345	0.874681422
Sakuranetin	-0.024940067	0.011263517	0.050604636	0.710821602	41.65356825	1.9137	0.072923	1.1371	0.12919	0.888771102
Paraxanthine	-0.026509372	0.061198516	-0.017106722	0.707282613	41.44566601	1.8118	0.097092	1.0128	0.16372	0.785898264
Threonate	-0.022053878	-0.011268263	-0.039472183	0.70315091	41.20294408	1.9276	0.075207	1.1237	0.13246	0.877915249
Sphinganine	0.023522595	-0.011809045	0.020063382	0.701487801	41.10524273	-1.8292	0.087721	1.0569	0.1504	0.822752164
Maltotriose	0.023613081	0.00347697	-0.02503122	0.700819547	41.0659853	-1.8325	0.086535	1.0628	0.14956	0.825184544
L-Histidine	-0.022088829	-0.02376522	0.025349572	0.700069048	41.02189634	1.8483	0.082532	1.0834	0.14367	0.842633908
Dehydroepiandrosterone	0.022653899	0.022682827	-0.038550209	0.69966291	40.99803727	-1.8709	0.078743	1.1038	0.13761	0.861350005
Etiocholanolone	-0.024751849	0.050003206	-0.07283761	0.698842916	40.94986571	1.7638	0.11119	0.95392	0.18096	0.742417412
Anserine	-0.020544714	-0.060952024	0.055463861	0.697640888	40.87925112	1.8691	0.079146	1.1016	0.13804	0.859995049
Cannabinol	0.026725629	-0.060264124	-0.010145418	0.697394251	40.86476215	-1.7992	0.095311	1.0209	0.16154	0.791719921
3-Methylthiopropionic acid	-0.023665702	0.008471948	0.023111615	0.69716132	40.8510783	1.8797	0.078302	1.1062	0.13711	0.862930869
Pyrene-12-oxide	-0.022460763	-0.019348422	0.021511713	0.695080585	40.72884303	1.7986	0.094246	1.0257	0.16004	0.795771457
Abscisic aldehyde	-0.019145617	-0.049207954	-0.08744849	0.694762565	40.71016055	1.7892	0.097321	1.0118	0.16372	0.785898264
L-Aspartic acid	-0.023686203	0.002928629	0.045201434	0.693397696	40.62997962	1.7577	0.10922	0.96171	0.1789	0.747389659
1-Hydroxypyrene	0.025207382	-0.022489998	-0.053132971	0.691911981	40.54269951	-1.8191	0.087274	1.0591	0.15018	0.8233879
Melphalan	-0.025521968	0.051196119	-0.026801074	0.687505156	40.28381521	1.8164	0.087135	1.0598	0.15018	0.8233879
D-Pantethine	-0.024526402	0.025036153	0.008733144	0.686170016	40.20538079	1.8126	0.087732	1.0568	0.1504	0.822752164
Brevianamide F	-0.022679874	0.000789053	-0.024237566	0.684672316	40.11739654	1.8442	0.083986	1.0758	0.14564	0.83671933
Omeprazole	-0.021783819	-0.024639732	0.038689254	0.684391557	40.10090305	1.8649	0.083847	1.0765	0.14564	0.83671933
_S_-Norlaudanosoline	-0.021912021	-0.004072354	-0.022856279	0.680106147	39.84915139	1.8633	0.086581	1.0626	0.14956	0.825184544
Oxoadipic acid	0.019795926	0.060466031	-0.052639194	0.678124873	39.73275903	-1.7822	0.092941	1.0318	0.15842	0.800189991
Anabasine	-0.025896045	0.047155538	0.026931304	0.673099409	39.43753207	1.7351	0.10454	0.98072	0.17263	0.762883729
6-Phosphogluconic acid	0.025220598	-0.019575096	-0.098651203	0.672592318	39.40774235	-1.8022	0.090296	1.0443	0.15445	0.811212087
Glycerophosphocholine	-0.026117901	0.082429792	-0.063264651	0.67211857	39.37991145	1.7207	0.10928	0.96147	0.1789	0.747389659
Vitexin	-0.026210129	0.077739858	-0.037477027	0.67145835	39.34112606	1.7008	0.11724	0.93093	0.18878	0.724044018
3-Dehydroecdysone	0.02348962	-0.00036959	-0.047174309	0.668336922	39.15775392	-1.7459	0.099584	1.0018	0.16659	0.778351072
Tetracaine	-0.022123507	-0.008951579	0.044190821	0.664182748	38.91371192	1.7927	0.093978	1.027	0.15989	0.796178697
Pipecolic acid	-0.0204888	-0.036918793	0.005778081	0.663602876	38.87964664	1.7331	0.10179	0.99231	0.16902	0.772061903
9-OxoODE	0.019889006	0.037475592	-0.010475049	0.661417421	38.7512594	-1.7564	0.097324	1.0118	0.16372	0.785898264
Zeranol	0.023445118	-0.029516648	-0.012376156	0.661365439	38.74820569	-1.7607	0.096829	1.014	0.16372	0.785898264
D-Galactose	0.017600624	0.066052794	0.029787277	0.659486707	38.6378373	-1.7145	0.10569	0.97598	0.17421	0.758926919
L-Methionine S-oxide	0.023983777	-0.04312996	0.033616404	0.659099723	38.61510345	-1.7064	0.10792	0.96688	0.17757	0.750630405
D-Ribose	-0.020717612	-0.001337845	-0.073613657	0.65886054	38.60105235	1.6846	0.11543	0.93768	0.18685	0.728506898
Xanthine	-0.024612991	0.031512393	0.065520538	0.657909564	38.54518608	1.7005	0.10933	0.96127	0.1789	0.747389659
gamma-L-Glutamyl-D-alanine	-0.023202207	0.017673692	0.042981621	0.656833545	38.48197403	1.7586	0.098301	1.0074	0.16506	0.782358159
L-Isoleucine	0.022915459	-0.022983041	0.041478781	0.655553619	38.40678325	-1.6822	0.11451	0.94116	0.18569	0.731211484
2-Deoxyadenosine	0.023184062	-0.035507049	0.007036713	0.655167376	38.38409291	-1.7575	0.099011	1.0043	0.16594	0.780048914
2-Ketobutyric acid	-0.025972645	0.066073441	0.00660862	0.655000542	38.37429206	1.6659	0.12063	0.91854	0.19353	0.713251703
15-Naphthalenediamine	0.023779692	-0.037050061	0.027306451	0.654990552	38.3737052	-1.6943	0.1102	0.95784	0.17999	0.744751623
Citalopram	0.023586895	-0.04000075	0.061106661	0.654714241	38.35747297	-1.7303	0.10178	0.99234	0.16902	0.772061903
L-Phenylalanine	0.022424122	-0.015658131	0.040835168	0.652999627	38.25674589	-1.6788	0.1145	0.9412	0.18569	0.731211484
Blasticidin S	-0.020994714	-0.005401136	-0.032338381	0.651818151	38.18733862	1.7585	0.10067	0.99708	0.1681	0.774432287
Olanzapine	0.023076076	-0.03094259	0.024486058	0.6511905	38.15046648	-1.687	0.11117	0.95401	0.18096	0.742417412
Myristic acid	-0.018896578	-0.046142248	-0.036789676	0.65083211	38.12941244	1.7431	0.10146	0.9937	0.16902	0.772061903
Alpha-Tocotrienol	-0.020853264	-0.012578655	-0.008462378	0.649917516	38.07568352	1.7176	0.1042	0.98213	0.17239	0.76348793
6-Hydroxymelatonin	-0.0189125	-0.051901973	0.0188982	0.647059621	37.907793	1.7546	0.1037	0.98422	0.17188	0.764774655
Oleoylethanolamide	-0.023908807	0.053007794	-0.041771832	0.64167942	37.59172653	1.6325	0.12625	0.89877	0.20075	0.697344446
Stearic acid	0.017070671	0.074760601	-0.007742612	0.639613198	37.47034376	-1.6487	0.11922	0.92365	0.19161	0.717581829
beta-Sitosterol	-0.024227063	0.058890105	-0.022809098	0.638440568	37.40145621	1.6068	0.13557	0.86784	0.21405	0.669484768
Misoprostol	0.019987855	0.035193639	-0.041509801	0.635221604	37.21235423	-1.6533	0.11683	0.93244	0.18878	0.724044018
L-Methionine	0.020513556	-0.009124938	0.076612645	0.629847237	36.89663052	-1.6503	0.11725	0.93088	0.18878	0.724044018
Fluvoxamine	0.024684718	-0.057041931	-0.048177871	0.62359485	36.52932639	-1.6121	0.12594	0.89985	0.20061	0.697647422
Pyridoxine	-0.02316721	0.059971643	-0.060393772	0.620808255	36.36562451	1.6199	0.12366	0.90777	0.19768	0.704037268
_3R_-beta-Leucine	-0.019210838	-0.023953951	-0.014688541	0.62064235	36.35587822	1.5824	0.13503	0.86956	0.21359	0.670419084
Piperidine	0.021763807	-0.02219331	0.035686873	0.619812887	36.30715037	-1.5765	0.13702	0.86323	0.21596	0.665626681
Purine	-0.021605008	0.016752867	0.026559789	0.617493948	36.1709215	1.626	0.12295	0.91028	0.19689	0.705776341
Kynurenic acid	0.018981798	0.02077212	0.045189973	0.614565447	35.99888313	-1.5861	0.13166	0.88055	0.20898	0.679895275
10-Nitrolinoleic acid	0.024683555	-0.062550698	-0.041740242	0.613792814	35.95349384	-1.6132	0.12559	0.90103	0.20041	0.698080612
_3S4S_-3-Hydroxytetradecane-134-tricarboxylate	-0.020130992	-0.020674039	0.076182077	0.61325868	35.92211549	1.5754	0.13471	0.87061	0.21344	0.670724188
S-Adenosylmethionine	-0.024421431	0.088064457	-0.059827946	0.611963148	35.84600792	1.5323	0.15227	0.81739	0.23669	0.62582009
Decanoyl-L-carnitine	-0.021230785	0.028213658	-0.050258655	0.608720429	35.65551041	1.4901	0.17383	0.75988	0.26426	0.577968569
Stachyose	0.018926621	0.025937264	-0.028087668	0.602963724	35.3173258	-1.53	0.14759	0.83095	0.23061	0.637121864
Lanosterin	-0.018026068	-0.03594167	-0.019985382	0.600220554	35.15617494	1.5286	0.14691	0.83295	0.22995	0.638366586
Medicarpin	-0.021113886	0.025218333	-0.012772931	0.599418401	35.10905147	1.5374	0.14347	0.84324	0.22495	0.647914002
3-Amino-4-hydroxybenzoate	-0.021020668	0.03699481	-0.062782575	0.59668791	34.94864547	1.5152	0.15071	0.82185	0.23488	0.629153962
CE_5_0_	-0.0181295	-0.028752964	0.018194377	0.594740753	34.83425732	1.5554	0.1387	0.85792	0.21823	0.661085547
2-Hydroxyphenethylamine	0.020583753	-0.016505355	0.03740129	0.594129347	34.79833952	-1.5036	0.15436	0.81147	0.23912	0.621384098
Zolmitriptan	-0.021846825	0.04473516	-0.041986765	0.589181874	34.50769419	1.4742	0.16528	0.78178	0.25298	0.596913812
_SE_-Zearalenone	-0.016959432	-0.045180106	-0.018154307	0.587630651	34.4165657	1.5477	0.14193	0.84792	0.22293	0.651831484
Delta7-Avenasterol	0.016067978	0.074039009	-0.034848109	0.586901903	34.37375456	-1.467	0.16739	0.77627	0.25534	0.592881146
Prephenate	0.015828006	0.069716271	-0.014252446	0.585152153	34.27096336	-1.4842	0.15834	0.80041	0.24485	0.611099892
Metolachlor	0.021928081	-0.035534919	-0.036417158	0.58183526	34.07610841	-1.4178	0.19237	0.71587	0.28617	0.543375896
Lithocholyltaurine	-0.01968549	0.021942759	-0.053029059	0.578441329	33.87672781	1.5057	0.15085	0.82147	0.23488	0.629153962
L-Arogenate	0.017381049	0.048640651	-0.035880478	0.576902906	33.7863513	-1.4709	0.16055	0.79439	0.247	0.607303047
Lacto-N-biose I	0.018812087	0.014946026	-0.030257715	0.576856286	33.78361254	-1.4722	0.16005	0.79574	0.24665	0.60791888
Temazepam	-0.016049936	-0.054932355	-0.022435666	0.576697563	33.77428818	1.4323	0.17844	0.74852	0.27003	0.568587984
Glucosamine	-0.018945686	-0.017971772	0.067177114	0.57005213	33.38389408	1.5014	0.15437	0.81145	0.23912	0.621384098
3-Methyl-2-oxovaleric acid	0.017503657	0.038640352	-0.014429591	0.567703586	33.24592601	-1.4727	0.15935	0.79764	0.246	0.609064893
N-Acetyl-D-glucosamine	-0.021480454	0.070113958	-0.081450297	0.56316691	32.97941347	1.4123	0.17979	0.74524	0.27116	0.566774375
5alpha-Ergosta-722-diene-3beta5-diol	0.022774819	-0.060071953	-0.049653158	0.56169688	32.89305476	-1.4694	0.16159	0.79159	0.24817	0.605250719
gamma-Glutamylcysteine	-0.02325275	0.091428403	-0.039704348	0.56053458	32.82477402	1.3931	0.18809	0.72563	0.28073	0.551711174
Tryptophanol	0.020746962	-0.03954265	0.028139986	0.559719137	32.77686983	-1.4112	0.17852	0.74831	0.27003	0.568587984
Catechin	0.0184035	0.016021713	-0.014438854	0.559616136	32.77081894	-1.445	0.16671	0.77804	0.25473	0.593919904
alpha-Ketoisovaleric acid	0.016074348	0.054872193	-0.005047675	0.558778235	32.7215954	-1.3952	0.18579	0.73098	0.27794	0.556048947
Triethylamine	-0.01948637	0.021248263	-0.004940285	0.556796578	32.60518054	1.4568	0.16523	0.7819	0.25298	0.596913812
N2-Succinyl-L-glutamic acid 5-semialdehyde	-0.018719598	0.01056593	-0.030416764	0.556435747	32.58398309	1.4101	0.17775	0.7502	0.26977	0.569006348
trans-Cinnamate	-0.021518272	0.07274448	-0.061742557	0.554001635	32.44098821	1.393	0.1842	0.73472	0.27722	0.557175441
alpha-Tocopherol	-0.020232465	0.028431395	0.022003005	0.547856215	32.07996802	1.3504	0.2032	0.69208	0.29931	0.523878773
L-Tryptophan	0.020100974	-0.037672071	0.034793604	0.547282941	32.04629037	-1.3718	0.19102	0.71891	0.28464	0.545704069
Adenosine	0.020278785	-0.039990936	0.010111913	0.545740392	31.95567142	-1.3818	0.18591	0.7307	0.27794	0.556048947
Resveratrol	0.01587745	0.042879876	-0.01739578	0.545570799	31.94570846	-1.4525	0.1733	0.76121	0.26391	0.578544153
Isolithocholic acid	-0.021080013	0.061548915	-0.051102709	0.54234396	31.75614389	1.3503	0.19921	0.70068	0.29538	0.529618914
Thyrotropin releasing hormone	-0.02035002	0.064582819	-0.06539556	0.539459897	31.58671611	1.3426	0.2016	0.6955	0.29767	0.526264933
Terfenadine	0.018822707	-0.005821284	-0.034986689	0.537338555	31.46209529	-1.4241	0.17987	0.74504	0.27116	0.566774375
Enterodiol	0.020838873	-0.060110518	0.020236178	0.536520882	31.41406009	-1.3294	0.207	0.68404	0.30292	0.518672052
Aniline	-0.016477431	-0.014510602	-0.010322797	0.535295061	31.34204774	1.3303	0.20566	0.68686	0.30194	0.520079349
Inosine	0.015332507	0.028121293	0.068741784	0.532827382	31.19708092	-1.3857	0.18534	0.73202	0.27794	0.556048947
N2-Succinyl-L-arginine	-0.013737434	-0.080555071	0.040941575	0.532351858	31.1691457	1.3298	0.20423	0.68989	0.30033	0.522401284
Lovastatin	0.020645943	-0.055074561	-0.008419283	0.530892453	31.08341116	-1.3939	0.18552	0.73162	0.27794	0.556048947
o-Toluate	-0.016863668	-0.015532928	0.024741926	0.529921829	31.02639068	1.3412	0.19808	0.70316	0.29418	0.531386856
L-Leucine	0.016967309	-0.010476201	0.086322068	0.527854509	30.90494342	-1.3217	0.20608	0.68596	0.30207	0.519892404
2-Deoxyecdysone	0.014711452	0.025102853	0.067175583	0.517666509	30.30643699	-1.2821	0.2216	0.65443	0.32272	0.491174119
N6-Acetyl-N6-hydroxy-L-lysine	0.016617448	0.027454695	-0.068446986	0.516888767	30.2607476	-1.3291	0.20175	0.69518	0.29767	0.526264933
_24R24_1_R_-Fucosterol epoxide	0.014017424	0.071919037	-0.051225518	0.514107589	30.09736388	-1.2558	0.23527	0.62842	0.3388	0.470056598
Erythritol	0.015833483	0.034376714	-0.047543483	0.514064109	30.09480961	-1.3503	0.20008	0.69879	0.29618	0.528444271
Cytochalasin B	-0.021235849	0.077476106	-0.01390414	0.510224309	29.86923586	1.2391	0.24332	0.61382	0.34815	0.4582336
2-Phenylacetamide	0.019027796	-0.027444772	-0.003425712	0.508138531	29.7467043	-1.298	0.21168	0.67432	0.30927	0.509662206
Prostaglandin D2	-0.018186721	0.024106233	-0.005592587	0.50694555	29.67662115	1.2386	0.24074	0.61846	0.34501	0.462168317
Betulin	0.013559176	0.055746846	0.009964317	0.50604467	29.62369787	-1.2782	0.21868	0.66019	0.31898	0.496236546
alpha-Zearalenol	0.018729539	-0.032122858	-0.016900642	0.503779992	29.49065664	-1.2668	0.22306	0.65158	0.32405	0.489387974
Verapamil	0.014190841	0.042620868	0.008780413	0.503689187	29.48532216	-1.2551	0.2287	0.64073	0.32986	0.481670345
3-Aminopentanedioate	-0.017466542	0.022035532	-0.036894322	0.503151641	29.45374337	1.2581	0.22694	0.6441	0.32889	0.482949331
Carbamazepine	-0.015495495	-0.010061883	-0.047930786	0.497646529	29.13033883	1.2364	0.23578	0.6275	0.33898	0.469825925
Pentostatin	0.014788389	0.035714246	-0.01590628	0.497547733	29.12453497	-1.2642	0.22323	0.65124	0.32405	0.489387974
1-Pyrroline-4-hydroxy-2-carboxylate	-0.016720931	0.019401806	-0.031110407	0.491588399	28.7744466	1.2502	0.22819	0.6417	0.32966	0.481933746
Biotinyl-5-AMP	0.018522656	-0.038136733	0.004576475	0.4905834	28.71540672	-1.2266	0.23787	0.62366	0.34144	0.466685602
12-Hydroxydodecanoic acid	0.018427194	-0.023555607	-0.072380871	0.485677569	28.42720771	-1.2568	0.2282	0.64169	0.32966	0.481933746
3-Hydroxybenzoic acid	-0.016287938	-0.00431426	0.015791749	0.48045043	28.12013308	1.1875	0.25437	0.59454	0.35996	0.443745757
Androsterone glucuronide	-0.016314456	0.006140012	-0.002259787	0.478551211	28.00856114	1.1616	0.26991	0.56877	0.37898	0.421383709
Magnoflorine	0.017853532	-0.025556808	-0.029335854	0.475811286	27.84760091	-1.2002	0.24656	0.60807	0.35074	0.455014702
Methylmalonic acid	0.016332126	-0.013297805	0.007599393	0.473654957	27.72092475	-1.1998	0.24669	0.60786	0.35074	0.455014702
Pantothenic acid	0.015404237	0.013917515	-0.010159438	0.470832655	27.55512519	-1.2062	0.24517	0.61053	0.35025	0.455621856
GMP	0.014099205	0.027447301	0.007337362	0.465832342	27.26137568	-1.2173	0.24661	0.60798	0.35074	0.455014702
N-Acetylleucine	-0.0149063	-0.010472969	0.000702229	0.465222515	27.22555063	1.1882	0.25174	0.59905	0.3568	0.447575154
_-_-Salsoline	-0.016659459	0.035355624	-0.068205095	0.463929423	27.14958641	1.1412	0.27303	0.5638	0.38215	0.417766136
beta-Alanyl-L-lysine	0.017727863	-0.054478646	0.057576785	0.46381955	27.14313178	-1.1342	0.2774	0.55689	0.38707	0.412210488
Norepinephrine	-0.019028051	0.086482212	-0.070972703	0.462889846	27.08851516	1.1514	0.26663	0.5741	0.37553	0.425355363
Nonadecanoic acid	-0.016495695	0.030593868	-0.037815536	0.462582194	27.07044176	1.1988	0.25081	0.60065	0.35604	0.448501208
17alpha21-Dihydroxypregnenolone	-0.014657478	-0.01505768	0.00355535	0.462411225	27.06039802	1.1059	0.29725	0.52688	0.40906	0.388212986
N-Acetylmannosamine	-0.017230246	0.037318276	0.000798371	0.461358896	26.99857764	1.1762	0.25624	0.59135	0.36147	0.441927741
Deoxycorticosterone acetate	-0.016173929	0.026428718	-0.042224285	0.461024693	26.97894447	1.1065	0.29532	0.5297	0.40766	0.3897019
Isochorismate	0.014072875	0.012475899	0.042591662	0.459785999	26.90617593	-1.1447	0.26915	0.57001	0.37849	0.42194559
Mestranol	-0.018070355	0.053090287	-0.027098347	0.459561574	26.8929918	1.1291	0.278	0.55595	0.38731	0.41194129
12-Keto-leukotriene B4	-0.012474618	-0.036584121	-0.027583923	0.458501656	26.83072558	1.1882	0.25502	0.59342	0.36031	0.443323684
Raffinose	-0.015226113	0.002363144	-0.015157964	0.456387495	26.70652661	1.1013	0.29499	0.5302	0.40766	0.3897019
4-Hydroxy-3-_3-methyl-2-butenyl_acetophenone	0.016066287	-0.023904385	0.041491021	0.455332229	26.64453374	-1.14	0.27037	0.56804	0.37902	0.421337873
1-Hexadecanol	-0.012393944	-0.03575028	-0.044931759	0.454821713	26.61454285	1.0798	0.31082	0.50749	0.4213	0.375408541
L-Serine	0.01221051	0.054705268	-0.023468407	0.451865745	26.44089094	-1.0944	0.2963	0.52827	0.40837	0.38894617
N-Acetylbialaphos	0.018447615	-0.049271679	-0.060451483	0.450489118	26.36001931	-1.1278	0.27531	0.56019	0.38474	0.414832659
L-Glutamic acid	-0.016637608	0.025333568	0.049145521	0.447942387	26.2104085	1.1173	0.27991	0.55299	0.38936	0.409648667
Hydroxychloroquine	-0.014631177	0.038217691	-0.140635243	0.447337683	26.1748844	1.1095	0.28381	0.54698	0.39417	0.404316433
3-Methyladenine	-0.012840247	-0.027916524	-0.049119493	0.445295432	26.05490987	1.094	0.29203	0.53457	0.40435	0.393242553
Putrescine	-0.017850496	0.06491798	-0.013774748	0.437443701	25.5936504	1.078	0.29803	0.52574	0.40951	0.387735489
Palmitic acid	-0.018375385	0.075355902	-0.023134861	0.43613068	25.51651537	1.0744	0.29961	0.52344	0.40981	0.387417448
17beta-Acetamidoandrost-4-en-3-one	-0.016215928	0.046353438	-0.029698483	0.431236838	25.22902068	1.1037	0.28689	0.54228	0.39785	0.400280638
Subaphylline	0.01483161	-0.010775381	0.02246921	0.429892965	25.1500732	-1.0604	0.30532	0.51524	0.41509	0.381857729
89-DiHETrE	0.011961223	0.051688419	-0.054269976	0.42540759	24.88657435	-1.0724	0.29861	0.5249	0.40967	0.387565838
Parthenolide	0.01663243	-0.050507792	0.003250861	0.425051365	24.86564751	-1.0629	0.30275	0.51892	0.41221	0.384881477
Ornithine	-0.012449476	-0.036364287	0.048203011	0.424497932	24.8331354	1.0707	0.29938	0.52378	0.40981	0.387417448
Pregnanediol	-0.017374695	0.056636048	0.011142918	0.424436132	24.82950492	1.0455	0.31202	0.50582	0.42165	0.375047895
Aspartylglycosamine	-0.015741392	0.015557924	0.052021991	0.422461026	24.71347489	1.0455	0.31129	0.50683	0.4213	0.375408541
Isoalantolactone	0.016536704	-0.044720639	-0.028706325	0.419006894	24.51055771	-1.0709	0.30102	0.5214	0.41111	0.386041959
N2-gamma-Glutamylglutamine	0.014357475	-0.044690934	0.131401542	0.418739531	24.49485114	-1.013	0.33071	0.48055	0.44595	0.350713832
Pyroglutamic acid	-0.016102382	0.048090479	-0.039854074	0.418457652	24.47829183	1.0698	0.30158	0.5206	0.41124	0.38590465
Undecanoic acid	-0.010897152	-0.029395082	-0.082175691	0.414075286	24.22084435	1.0497	0.30922	0.50973	0.41976	0.376998949
3-Hydroxykynurenine	-0.010892568	-0.055681327	0.004800991	0.411433446	24.06564627	0.98729	0.34484	0.46239	0.45843	0.33872697
Glycochenodeoxycholic acid	0.017053059	-0.058711208	-0.003369233	0.408868499	23.91496534	-0.98065	0.348	0.45843	0.46118	0.336129535
19-Norandrostenedione	-0.01225191	-0.033548864	0.036777498	0.404333367	23.64854348	1.0017	0.33099	0.48018	0.44595	0.350713832
Histamine	-0.01256506	-0.03854579	0.081117107	0.403034012	23.57221131	0.98483	0.34085	0.46743	0.45515	0.341845453
Alpha-D-Glucose	-0.017459162	0.063258812	0.025169054	0.4019262	23.50713149	0.99619	0.33349	0.47692	0.4473	0.349401102
Mannitol	-0.013008496	0.006015267	-0.05632531	0.400466417	23.42137481	0.94639	0.3693	0.43262	0.47618	0.322228849
Oxoglutaric acid	-0.015275853	0.042659468	0.010955766	0.400442893	23.41999286	0.99008	0.33658	0.47291	0.45011	0.346681338
Prostaglandin J2	0.014756902	-0.033743988	0.010374046	0.398606495	23.31211138	-0.99607	0.33319	0.47731	0.4473	0.349401102
N-D-Ribosylpurine	-0.01573798	0.060588171	-0.039594742	0.393938621	23.03789147	0.9395	0.36894	0.43305	0.47618	0.322228849
Penciclovir	0.013652187	-0.012462116	0.022333293	0.393520205	23.01331111	-0.9564	0.35537	0.44932	0.46643	0.331213524
123-Trihydroxybenzene	0.011314273	0.047434608	-0.057000578	0.390831711	22.85537223	-1.0182	0.33183	0.47909	0.4464	0.350275814
10-Hydroxydecanoic acid	-0.010847482	-0.024830116	-0.064136729	0.39068559	22.84678818	0.94001	0.36581	0.43675	0.47439	0.323864474
4-Hydroxybenzaldehyde	0.014343793	-0.014117257	-0.009030219	0.390379568	22.82881053	-0.93894	0.36642	0.43602	0.4745	0.323763783
Taraxerol	0.013854196	0.00088202	-0.057858246	0.389693087	22.7884824	-1.0004	0.33486	0.47514	0.44847	0.348266603
Uric acid	-0.015333494	0.041413865	0.012206694	0.388207564	22.7012135	0.95888	0.35153	0.45403	0.4639	0.333575627
N-Glycolylneuraminic acid	0.012447542	0.002558448	0.02982784	0.38816478	22.69870014	-0.96068	0.35049	0.45532	0.46321	0.334222073
N1N12-Diacetylspermine	-0.012418181	-0.012664491	-0.010074015	0.386748281	22.61548615	0.97401	0.34408	0.46334	0.45843	0.33872697
Xanthoxic acid	0.01244561	-0.00511106	0.02410093	0.38517882	22.52328629	-0.96578	0.3478	0.45867	0.46118	0.336129535
Arbutin	0.014144657	-0.022326582	0.016943294	0.384049019	22.45691473	-0.93252	0.36705	0.43527	0.47464	0.323635665
Myristoleic acid	0.01494698	-0.036003493	-0.005457166	0.383687296	22.43566486	-0.97487	0.34484	0.46238	0.45843	0.33872697
Argininosuccinic acid	-0.011794247	-0.013066087	0.002514834	0.383049219	22.39818028	0.92746	0.37017	0.4316	0.47661	0.32183685
Luteolin	0.013363321	-0.018280858	0.035250668	0.382524018	22.36732672	-0.95522	0.35286	0.45239	0.46429	0.33321067
5-Methoxyindoleacetate	-0.009904715	-0.032297445	-0.085543837	0.379737569	22.20363337	0.94523	0.3578	0.44636	0.46737	0.330339168
2-Pyrocatechuic acid	-0.014438009	0.040598715	-0.007732553	0.379365146	22.18175491	0.94997	0.35552	0.44913	0.46643	0.331213524
D-Ribose 5-phosphate	-0.013332446	0.018356684	0.011691201	0.378939252	22.15673527	0.97214	0.34845	0.45787	0.46118	0.336129535
Ketoleucine	0.010713147	0.041638995	-0.014344526	0.37828361	22.11821874	-0.94408	0.35836	0.44568	0.46743	0.330283418
4-Hydroxyphenylpyruvic acid	0.014972271	-0.032854682	-0.024454583	0.377846917	22.09256472	-0.8911	0.39626	0.40202	0.50586	0.29596966
Guanidinosuccinic acid	0.011473089	0.023830534	-0.000504323	0.377255477	22.05781984	-0.93929	0.36074	0.44281	0.46974	0.328142457
L-Threonine	0.009505944	0.051111428	0.003906885	0.376616235	22.02026676	-0.93244	0.36434	0.43849	0.47318	0.32497362
Spermidine	-0.014492771	0.053126599	-0.061803406	0.376494024	22.01308733	0.94592	0.35773	0.44644	0.46737	0.330339168
Sucrose	0.01224971	0.012435598	-0.03095821	0.375488911	21.95404079	-0.93849	0.36117	0.44228	0.46974	0.328142457
D-Fructose	0.013287516	-0.002217014	-0.066136763	0.37463368	21.90379915	-0.97392	0.35239	0.45298	0.46429	0.33321067
Quinolinic acid	0.009508021	0.074356039	-0.072200573	0.373977094	21.86522721	-0.9198	0.37122	0.43037	0.47728	0.321226764
5-_2-Hydroxyethyl_-4-methylthiazole	-0.012944599	0.027678774	-0.049576478	0.372522465	21.77977328	0.91188	0.37579	0.42506	0.48178	0.317151233
p-Octopamine	0.010638193	0.04752257	-0.042097184	0.37190451	21.74347078	-0.95424	0.3574	0.44685	0.46737	0.330339168
L-Tyrosine	0.013645309	-0.013529392	-0.006897242	0.368841118	21.56350809	-0.88304	0.39515	0.40324	0.50516	0.296571045
20a22b-Dihydroxycholesterol	-0.015706212	0.06887082	-0.022828051	0.365959216	21.39420722	0.90537	0.37806	0.42243	0.48401	0.315145665
alpha-Oxo-benzeneacetic acid	0.012148123	-0.00337304	0.026567421	0.36398033	21.27795513	-0.8585	0.41238	0.3847	0.52274	0.281714266
Thiopental	-0.014224316	0.034386553	0.016357125	0.361099409	21.10871197	0.91971	0.37307	0.42821	0.47898	0.31968262
Adenine	0.014803403	-0.061476783	0.008356949	0.350130294	20.46431794	-0.83562	0.42044	0.3763	0.53071	0.275142729
17a-Estradiol	0.00780769	0.07706374	-0.054157981	0.348995944	20.39767916	-0.84648	0.41105	0.3861	0.52253	0.28188877
Kyotorphin	0.012607258	-0.006240146	-0.009911106	0.348294734	20.3564857	-0.84671	0.41055	0.38663	0.52253	0.28188877
Prostaglandin I2	0.013106744	-0.026596353	-0.008608133	0.344092932	20.10964574	-0.83154	0.4197	0.37706	0.53052	0.275298239
Hypoxanthine	-0.011593691	0.015220832	-0.026212786	0.341913603	19.9816184	0.84552	0.4096	0.38764	0.52216	0.2821964
Visnagin	0.010419648	0.022418722	0.003877945	0.338671609	19.79116348	-0.81714	0.42777	0.36878	0.53921	0.268242062
Dihydrocapsaicin	0.008240324	0.063319521	-0.039600102	0.337000016	19.69296371	-0.80808	0.434	0.36251	0.54284	0.265328158
1-Methyladenosine	0.007870295	0.040116787	0.083847398	0.336063615	19.63795374	-0.84177	0.41201	0.38509	0.52274	0.281714266
Imidazoleacetic acid	-0.014772253	0.051263847	0.036111403	0.335757446	19.61996743	0.80675	0.43427	0.36224	0.54284	0.265328158
Melatonin	-0.015206818	0.084498605	-0.052130165	0.335361326	19.59669691	0.80812	0.43294	0.36358	0.54268	0.265456184
Cyclic AMP	0.010106199	0.007771199	0.047253733	0.33074097	19.32526845	-0.83791	0.41566	0.38126	0.52615	0.278890425
25-Hydroxycholesterol	-0.014798197	0.079693467	-0.027682519	0.326306953	19.06478674	0.78605	0.44519	0.35146	0.55571	0.255151788
6-Tuliposide A	-0.006712767	-0.077010881	0.013993119	0.325941965	19.04334505	0.78091	0.44914	0.34761	0.5591	0.252510508
Dihydrozeatin	-0.010743357	0.017141509	-0.071640607	0.322095268	18.81736616	0.8082	0.43083	0.36569	0.54133	0.266537904
D-Glucuronic Acid	-0.010661224	0.007716997	-0.016317879	0.321979556	18.81056854	0.80732	0.43126	0.36526	0.54133	0.266537904
Palmitoyl-L-carnitine	0.015225114	-0.066448353	-0.049129887	0.321047392	18.7558074	-0.80946	0.43074	0.36579	0.54133	0.266537904
1314-Dihydro-15-keto-PGE2	0.010420263	-0.006946612	0.033115583	0.320826055	18.7428047	-0.76158	0.46214	0.33523	0.57256	0.242178996
Pyridoxal 5-phosphate	-0.01147287	0.019827498	0.012986548	0.316555378	18.4919186	0.77976	0.44631	0.35036	0.55634	0.254659714
Metoclopramide	-0.014858672	0.094636137	-0.06033665	0.313885396	18.33506725	0.74792	0.46897	0.32886	0.57739	0.238530742
Phenylpyruvic acid	-0.012062165	0.034931171	0.021516246	0.31255406	18.25685626	0.75234	0.46441	0.3331	0.57256	0.242178996
Moxonidine	-0.01408524	0.076733212	-0.038807523	0.311752542	18.20977011	0.75273	0.46369	0.33377	0.57256	0.242178996
Lenacil	0.014093907	-0.061223574	-0.012247783	0.310952421	18.16276602	-0.74444	0.46996	0.32794	0.57782	0.23820743
Choline	-0.013164966	0.033092706	0.066917852	0.310257785	18.12195879	0.74143	0.47205	0.32601	0.5796	0.236871623
Acetylphosphate	0.009935962	0.031975474	-0.087838439	0.307980833	17.9881965	-0.75453	0.4611	0.3362	0.5724	0.242300375
2-Deamino-2-hydroxyparomamine	-0.007626626	-0.069903615	0.085318533	0.305622691	17.84966454	0.72607	0.48221	0.31676	0.58886	0.229987945
Lumichrome	0.011589052	-0.025935985	-0.014390056	0.303518533	17.72605325	-0.77888	0.45219	0.34467	0.56212	0.250170962
Lithocholic acid	0.009710947	-0.024865062	0.10105359	0.300949473	17.57513067	-0.7492	0.4642	0.33329	0.57256	0.242178996
3-O-alpha-D-Glucopyranosyl-L-rhamnopyranose	0.008444139	0.013402135	0.050611752	0.296298667	17.30191339	-0.7059	0.49342	0.30678	0.60011	0.221769136
N-Acetylmuramate	0.009135142	-0.002844522	0.065546733	0.296278694	17.30074007	-0.75567	0.46404	0.33344	0.57256	0.242178996
L-Fucose	-0.008599863	-0.025030369	-0.019654111	0.293483492	17.1365325	0.73286	0.4741	0.32413	0.58133	0.235577264
Cycloheximide	-0.012333154	0.043894484	-0.002005277	0.293071758	17.11234473	0.71484	0.48482	0.31442	0.59124	0.228236192
Acetylcholine chloride	-0.011331597	0.05318773	-0.107300548	0.291909773	17.0440825	0.72776	0.47703	0.32146	0.58412	0.233497923
Styrene Oxide	-0.010626792	0.020129967	0.024887671	0.28682443	16.74533782	0.73074	0.47857	0.32006	0.5852	0.232695683
2-O-Methyladenosine	-0.006554877	-0.059888193	0.017771497	0.282718786	16.50414675	0.68017	0.50722	0.2948	0.61591	0.210482745
L-Alanyl-gamma-D-glutamyl-L-lysine	-0.006799939	-0.053518276	0.041025602	0.282036477	16.46406366	0.67907	0.50778	0.29432	0.61591	0.210482745
D-Lyxose	0.009269231	-0.005715651	-0.002672444	0.280831105	16.39325266	-0.70896	0.48987	0.30992	0.59659	0.224324031
Homovanillic acid	0.006384102	0.055701607	-0.03243312	0.277053818	16.17135131	-0.67211	0.51121	0.2914	0.61924	0.208140998
Aflatoxin B1	-0.00946034	0.010231507	-0.017585742	0.275161314	16.06017384	0.6673	0.51421	0.28886	0.62203	0.206188669
gamma-Aminobutyric acid	0.005788576	0.058879205	-0.019997786	0.270367897	15.7785787	-0.6616	0.5172	0.28635	0.6248	0.204258979
Carbimazole	-0.012460087	0.061197352	-0.00464008	0.269514176	15.72842583	0.65024	0.52533	0.27957	0.63377	0.198068322
Azelaic acid	0.004090086	0.100204622	-0.045030907	0.266460186	15.54901546	-0.64035	0.53198	0.27411	0.64094	0.193182624
Betaine	0.005205125	0.083945664	-0.068573209	0.25962469	15.14745593	-0.63096	0.53683	0.27016	0.6442	0.19097928
6-Amino-6-deoxyfutalosine	0.008125431	0.005853024	0.002098483	0.258865012	15.10282774	-0.63328	0.53506	0.2716	0.64378	0.191262519
Eicosapentaenoic Acid	0.007746807	0.013358424	0.005847117	0.258524825	15.08284301	-0.63123	0.53642	0.27049	0.6442	0.19097928
24-Dinitrophenol	-0.012582625	0.090235237	-0.066931658	0.254557419	14.84977296	0.61284	0.54919	0.26027	0.65554	0.183400803
1-Aminocyclopropanecarboxylic acid	-0.010246894	0.025818404	0.050918907	0.253873133	14.80957374	0.6115	0.55	0.25964	0.65563	0.183341182
Glycyrrhetinic acid	-0.007897086	0.00722215	-0.076644998	0.253315592	14.77682029	0.62534	0.5401	0.26752	0.64726	0.188921231
D-Mannose	0.004905737	0.041943393	0.050123915	0.250728293	14.62482624	-0.59595	0.5617	0.25049	0.66781	0.175347082
Formylanthranilic acid	-0.004003475	-0.077625885	-0.00954707	0.248883793	14.51646887	0.61805	0.54504	0.26357	0.6518	0.185885644
1112-DiHETrE	0.00861874	-0.011426457	0.047645449	0.247295057	14.42313665	-0.61848	0.54534	0.26333	0.6518	0.185885644
L-Phosphoarginine	-0.006533003	-0.03012905	-0.005093791	0.244522608	14.26026576	0.60349	0.55421	0.25632	0.65978	0.180600853
beta-Zearalenol	0.008835652	-0.015599951	0.017405895	0.237633366	13.85554885	-0.55686	0.58948	0.22953	0.69174	0.16005711
Malvidin 3-glucoside	0.00467918	0.076813635	-0.0728465	0.237433775	13.84382362	-0.56657	0.58023	0.2364	0.68351	0.165255127
4-Hydroxybenzoic acid	-0.005251958	-0.03094498	-0.02160034	0.236485808	13.78813416	0.56725	0.57918	0.23719	0.68351	0.165255127
Galactosylsphingosine	-0.006422228	-0.038396649	0.02951364	0.2355621	13.73386979	0.58665	0.5657	0.24741	0.67168	0.172837583
Medicocarpin	0.007020881	0.007970005	0.005829318	0.234002766	13.64226478	-0.58331	0.56798	0.24567	0.6735	0.1716624
N-Acetylglutamic acid	-0.009505273	0.03421246	-0.001009393	0.232695989	13.5654966	0.57242	0.57455	0.24067	0.68038	0.167248461
Amobarbital	0.010013503	-0.030738221	-0.048051305	0.232460408	13.55165708	-0.56477	0.57983	0.2367	0.68351	0.165255127
Etherolenic acid	-0.010861545	0.051278148	-0.000991363	0.231063978	13.46962212	0.56904	0.57681	0.23897	0.68216	0.16611375
L-Proline	0.004933818	0.029481359	0.063067519	0.229808279	13.39585457	-0.5529	0.58838	0.23034	0.69174	0.16005711
1-palmitoylglycerophosphocholine	-0.00823097	0.012915405	-0.014995841	0.224005293	13.05495106	0.54281	0.59462	0.22576	0.69501	0.158008947
Quassin	-0.010012989	0.059244896	-0.044128896	0.223062085	12.9995412	0.54611	0.59209	0.22761	0.69385	0.158734407
Tridemorph	0.004024444	0.06943353	-0.058452968	0.21890145	12.75511962	-0.52854	0.60444	0.21865	0.70406	0.152390329
Imidazolelactic acid	-0.008857269	0.021266627	0.053616467	0.218666544	12.74131979	0.52886	0.60412	0.21888	0.70406	0.152390329
Ginkgoic acid	-0.006882712	-0.000657644	-0.033978179	0.218654476	12.74061082	0.55411	0.58952	0.2295	0.69174	0.16005711
Labetalol	0.009983818	-0.041133603	-0.016077827	0.216701823	12.62589981	-0.54768	0.59337	0.22667	0.69445	0.158359018
Catechol	-0.009481212	0.034747027	0.020038179	0.216144848	12.59317968	0.52318	0.60792	0.21615	0.70598	0.151207602
Penbutolol	0.006792385	0.015034192	-0.045187059	0.214514513	12.49740364	-0.50411	0.62401	0.20481	0.72002	0.14265544
Ascorbate	0.008422146	0.000286041	-0.073191197	0.213840436	12.45780417	-0.5276	0.60471	0.21846	0.70406	0.152390329
Succinic acid semialdehyde	0.004090846	0.05973717	-0.008738775	0.211759766	12.33557268	-0.52461	0.60692	0.21687	0.70572	0.151367575
Se-Methylselenocysteine	0.001134847	0.089918899	0.030718146	0.209546664	12.20556133	-0.49175	0.6326	0.19887	0.72466	0.13986571
Urocanic acid	0.009521974	-0.045316499	0.015468253	0.208891732	12.16708651	-0.49647	0.62768	0.20226	0.72176	0.14160719
5beta-Cholestanone	-0.005726617	-0.029900992	0.03665751	0.208600973	12.15000555	0.5204	0.61027	0.21448	0.70779	0.150095578
Uracil	-0.008349053	0.044333628	-0.06523466	0.208272907	12.13073289	0.48727	0.63613	0.19645	0.72581	0.139177053
4-Hydroxyphthalate	-0.011690816	0.094696814	-0.038964833	0.207568473	12.08935005	0.48658	0.63629	0.19634	0.72581	0.139177053
Pyruvic acid	-0.008726462	0.029323634	0.002385949	0.207390218	12.07887823	0.51051	0.61632	0.2102	0.71388	0.146374785
5_S_-HpETE	0.004761263	0.006723134	0.108173228	0.205591636	11.97321834	-0.50845	0.61789	0.20909	0.71478	0.145827608
Lacto-N-tetraose	-0.003505419	-0.051938693	-0.009058139	0.203195777	11.8324707	0.48757	0.63287	0.19869	0.72466	0.13986571
6-Acetyl-D-glucose	0.006611595	0.003070461	-0.007542103	0.202327866	11.78148423	-0.48527	0.63449	0.19757	0.72559	0.139308711
Pyrrolidonecarboxylic acid	-0.009575346	0.043946416	0.029528621	0.201165207	11.71318239	0.50831	0.62005	0.20757	0.71636	0.144868672
111417-Eicosatrienoic acid	0.00366073	0.074239398	-0.053633492	0.200885949	11.69677707	-0.48879	0.63131	0.19976	0.72466	0.13986571
23-Butanediol	-0.009676742	0.060398291	0.005290212	0.19978861	11.63231253	0.49386	0.62793	0.20209	0.72176	0.14160719
56-DHET	0.006691969	0.003599265	0.022494815	0.19883201	11.5761159	-0.49973	0.62523	0.20396	0.72049	0.142372043
Sumatriptan	0.004977661	0.028959327	0.004977717	0.195187054	11.3619885	-0.46441	0.64966	0.18731	0.73943	0.131102933
Antibiotic JI-20A	-0.008692307	0.051930765	-0.046971979	0.191740781	11.15953299	0.46259	0.64988	0.18717	0.73943	0.131102933
Acetoacetic acid	-0.008506457	0.052362337	-0.046373994	0.189221019	11.01150651	0.45059	0.65923	0.18096	0.74913	0.125442811
4a-Methylzymosterol	0.006502795	0.009662033	-0.059190523	0.185563273	10.79662776	-0.44397	0.66349	0.17817	0.75175	0.123926563
Laudanosine	0.007302413	-0.029096348	0.011634629	0.180023625	10.47119439	-0.44208	0.66405	0.1778	0.75175	0.123926563
5-Aminopentanoic acid	0.005720855	0.032264187	-0.093048892	0.179007355	10.4114924	-0.43086	0.67239	0.17238	0.75929	0.11959232
D-Alanyl-D-alanine	0.005220999	0.024749604	-0.04837835	0.177891738	10.34595411	-0.4443	0.66333	0.17827	0.75175	0.123926563
Dodecanoic acid	-0.010393067	0.096933827	-0.06100589	0.177199035	10.30526042	0.41673	0.68441	0.16468	0.77092	0.112990687
Deoxyinosine	-0.005686711	-0.010100065	0.024108312	0.176275567	10.25101019	0.41994	0.68085	0.16695	0.76787	0.1147123
Gingerol	-0.006725529	0.03301431	-0.051686373	0.176215289	10.24746905	0.43561	0.66884	0.17468	0.75623	0.121346098
3-Deamino-3-oxonicotianamine	0.007197025	-0.007897166	-0.068563146	0.168049043	9.767732977	-0.39309	0.70187	0.15375	0.78665	0.104218453
3-Dehydroshikimate	-0.010504633	0.102569988	-0.052167681	0.16731072	9.72435934	0.39492	0.69955	0.15518	0.78503	0.105113746
N1-Acetylspermine	-0.001944513	-0.06739092	0.008165949	0.165880904	9.64036304	0.3845	0.70918	0.14925	0.7909	0.101878424
Baclofen	0.000550115	0.10134111	-0.053319848	0.165297472	9.606088591	-0.38841	0.7047	0.152	0.78786	0.103550948
Leukotriene E4	0.007384602	-0.015813973	-0.048241983	0.163180794	9.481741797	-0.39511	0.69779	0.15628	0.78403	0.105667319
Retinal	-0.007570433	0.0356803	0.018528111	0.162374073	9.434349944	0.38683	0.70459	0.15206	0.78786	0.103550948
Glycylleucine	-0.003722087	-0.040090411	0.041724815	0.159844682	9.285757835	0.37775	0.7118	0.14764	0.79191	0.101324173
L-Homophenylalanine	-0.006848197	0.001969894	0.089394067	0.157852822	9.168743567	0.40111	0.69616	0.15729	0.78318	0.106138412
Uracil 5-carboxylate	0.007530453	-0.034072209	-0.038400569	0.154761069	8.987114788	-0.37275	0.7142	0.14618	0.79356	0.100420231
Melibiose	0.004442107	0.017149077	-0.019718727	0.153448139	8.909985116	-0.36724	0.71851	0.14357	0.79628	0.098934192
Brassinolide	-0.006190725	0.013157491	0.0150024	0.153317021	8.902282399	0.38555	0.70609	0.15114	0.78844	0.103231351
cis-Aconitic acid	-0.009636199	0.091157677	-0.031973388	0.152083151	8.8297972	0.36582	0.71931	0.14309	0.79628	0.098934192
Xanthosine	-0.008378873	0.041884426	0.084791085	0.150958874	8.763750173	0.36673	0.71838	0.14365	0.79628	0.098934192
Niacinamide	-0.005089739	0.012907795	-0.018523233	0.150197707	8.71903454	0.3776	0.71184	0.14762	0.79191	0.101324173
Citrinin	0.002967507	0.046282529	-0.040609098	0.146893242	8.524909718	-0.3468	0.7344	0.13407	0.81037	0.091316645
N-Acetylornithine	0.006513357	-0.044712195	0.057952535	0.145741662	8.457258742	-0.34486	0.73563	0.13334	0.81037	0.091316645
Pentadecanoic acid	-0.008424033	0.05325259	0.014832396	0.144420359	8.379637166	0.34443	0.73542	0.13347	0.81037	0.091316645
L-Theanine	0.005743441	-0.031566218	0.068131789	0.144403351	8.378638021	-0.33976	0.73985	0.13086	0.81203	0.090427926
Thromboxane B2	0.006475445	-0.035264086	0.025209276	0.140580344	8.154050836	-0.33151	0.74571	0.12743	0.81747	0.087528176
1-Methylxanthine	0.003170287	0.032777675	0.007878586	0.140394331	8.143123236	-0.34597	0.73376	0.13445	0.81037	0.091316645
Asperlicin E	-0.001053021	-0.072112607	0.023152662	0.139625744	8.09797165	0.34026	0.73783	0.13205	0.8108	0.09108626
3-Hydroxyanthranilic acid	-0.005186731	0.01862423	-0.063896507	0.139380127	8.083542586	0.34119	0.73716	0.13244	0.8108	0.09108626
Mannobiose	-0.002693795	-0.019521592	-0.049773449	0.134975361	7.824779259	0.31928	0.7545	0.12234	0.82309	0.084552675
Gentisic acid	0.003837093	0.003191414	0.023622216	0.133677045	7.748508074	-0.32388	0.75003	0.12492	0.8202	0.086080235
Phytosphingosine	-0.003308547	-0.027869708	0.04194905	0.129279882	7.490191434	0.32661	0.74973	0.1251	0.8202	0.086080235
_13E_-11a-Hydroxy-915-dioxoprost-13-enoic acid	0.005289964	-0.016755121	-0.000300716	0.128928433	7.469545093	-0.31854	0.75419	0.12252	0.82309	0.084552675
81114-Eicosatrienoic acid	0.006002654	-0.01880721	-0.043793349	0.127150433	7.365094358	-0.30705	0.76264	0.11768	0.83097	0.080414655
Boldione	-0.0077738	0.06966693	-0.045956022	0.12627692	7.313778735	0.29547	0.773	0.11182	0.84022	0.075606985
8-Hydroxyquinoline	0.003048439	0.034595229	-0.051899571	0.125098124	7.244528931	-0.30086	0.76738	0.11499	0.83511	0.078256316
Vitamin D3	0.005344799	-0.013721325	-0.03810855	0.109821914	6.347109372	-0.26135	0.79749	0.098273	0.86475	0.063109429
L-Carnitine	-0.004882324	0.041177235	-0.030899408	0.106349764	6.143133692	0.26573	0.79436	0.099981	0.8624	0.064291252
Sorbose 1-phosphate	-0.001088934	-0.038941657	-0.038409381	0.104834721	6.054130635	0.24869	0.80721	0.093011	0.87424	0.058369327
myo-Inositol	0.000986216	0.049850548	-0.012611294	0.100705135	5.811533068	-0.24498	0.80941	0.091832	0.87556	0.057714087
D-beta-Phenylalanine	0.003889896	-0.00650769	-0.015367926	0.100125442	5.77747831	-0.23083	0.8226	0.084813	0.88346	0.053813109
910-Dihydroxystearate	0.002069495	0.018579715	-0.025848008	0.098072879	5.656897986	-0.24146	0.81221	0.090334	0.87753	0.056738027
Cyclopeptine	0.005130439	-0.046019557	0.058253255	0.097220986	5.606852487	-0.22982	0.82171	0.08528	0.88346	0.053813109
Docosapentaenoic acid _22n-3_	-0.004823741	0.016705479	0.028493482	0.096083853	5.540050259	0.23512	0.81695	0.087804	0.8816	0.054728418
3-Methylxanthine	0.00219817	0.020556392	0.016598748	0.094004077	5.417871276	-0.23336	0.81863	0.086912	0.88236	0.054354188
Astaxanthin	0.007607417	-0.082683344	0.013625826	0.092827029	5.348724149	-0.22419	0.82533	0.083371	0.88534	0.052889914
Vanillylmandelic acid	0.001595271	0.044307114	-0.05868614	0.092281528	5.316678016	-0.21881	0.82996	0.080941	0.88819	0.051494121
Dodecanedioic acid	-0.004029727	0.036799188	-0.038884451	0.090622634	5.21922425	0.23052	0.82233	0.084954	0.88346	0.053813109
Mirtazapine	0.003926492	-0.033719148	0.058704	0.089871835	5.175117665	-0.2208	0.82795	0.081995	0.88709	0.052032316
Porphobilinogen	-0.001351636	0.09597268	-0.067849929	0.089783055	5.169902211	-0.2113	0.83604	0.077775	0.89248	0.049401507
Agmatine	-0.006082282	0.037669365	0.043167266	0.087332285	5.02592869	0.20923	0.83695	0.077301	0.89248	0.049401507
Acebutolol	0.001982403	-0.074641251	-0.020530307	0.086756014	4.992074946	0.20969	0.83644	0.077567	0.89248	0.049401507
Uridine	0.001370501	0.021153263	0.043782446	0.085624989	4.925631555	-0.2037	0.8414	0.075	0.8951	0.048128443
6-Methyladenine	-0.001437725	-0.016917016	-0.052095126	0.084360154	4.851327249	0.20124	0.8432	0.074071	0.89596	0.047711379
Palmitoleic acid	-0.005598402	0.05540994	0.007448198	0.083141101	4.779712486	0.20629	0.83932	0.076071	0.89395	0.048686771
Beta-D-Glucose	0.001733737	0.032546092	-0.043973576	0.079812611	4.584176331	-0.18986	0.85203	0.069546	0.90321	0.044211263
5-Hydroxypyrazinamide	0.001068814	0.048504008	-0.051556452	0.078375285	4.499738818	-0.19297	0.84937	0.070902	0.90146	0.045053539
Deoxyribose	-0.00298072	0.009016207	-0.024491263	0.077282661	4.435551297	0.18519	0.85543	0.067813	0.90575	0.042991657
11-Dimethylbiguanide	0.002546256	-0.00569971	0.04330673	0.076706489	4.401703407	-0.17893	0.86123	0.06488	0.9093	0.041292809
Kojic acid	-0.000165919	0.053102325	-0.020686079	0.075085892	4.306499443	-0.18313	0.85686	0.067088	0.9062	0.042775942
Cinobufagin	-0.001854289	-0.001244264	-0.04116269	0.074123091	4.249938512	0.17701	0.86182	0.064584	0.9093	0.041292809
Thymine	0.000539572	0.029475931	-0.015687249	0.068535452	3.921685872	-0.16382	0.87199	0.059487	0.91838	0.036977583
4-Quinolinecarboxylic acid	-0.006705819	0.095341679	-0.055626083	0.067861398	3.882087746	0.16158	0.87381	0.058582	0.91873	0.036812102
Ergocalciferol	0.001706441	0.019343733	-0.018847876	0.067433156	3.85693011	-0.16301	0.87246	0.059255	0.91838	0.036977583
HC-toxin	0.004021678	-0.036130543	-0.003012179	0.065037239	3.716179097	-0.15777	0.8765	0.057247	0.92028	0.036080016
Gamma-Linolenic acid	-0.003571641	0.040764904	-0.045256565	0.064137283	3.663310093	0.15092	0.88241	0.054331	0.92238	0.035090122
D-Lysopine	0.000654685	-0.025547749	-0.075219302	0.064032262	3.657140475	0.14652	0.88708	0.052038	0.92618	0.033304601
Hydroquinone	-0.002745519	0.001629462	0.004648078	0.063895944	3.649132336	0.15234	0.88094	0.055056	0.92191	0.035311474
6-Phosphonoglucono-D-lactone	0.000122221	-0.021398498	-0.063138522	0.063777838	3.642194039	0.15678	0.87733	0.056835	0.92028	0.036080016
Arachidonic acid	-0.000644702	0.032387448	0.063764852	0.062783617	3.583787324	-0.1526	0.88051	0.055265	0.92191	0.035311474
Piperine	0.004093425	-0.036558008	-0.005842303	0.060536442	3.45177427	-0.14242	0.88898	0.051107	0.92686	0.03298586
3-Dehydroteasterone	-0.000822161	-0.015844883	-0.0276572	0.059870407	3.412647248	0.14127	0.88978	0.050716	0.92686	0.03298586
45-Dihydroorotic acid	-0.004818011	0.066340961	-0.053361675	0.058243099	3.317049046	0.13637	0.89383	0.048745	0.92785	0.032522228
L-Glutamine	0.00363925	-0.030752479	0.020889954	0.057419633	3.268673553	-0.13761	0.89228	0.0495	0.92763	0.032625215
2-Keto-glutaramic acid	0.000976388	0.023278823	-0.049730438	0.056093256	3.190753875	-0.13708	0.89259	0.049348	0.92763	0.032625215
Fomepizole	-0.003691226	0.028689928	-0.023354203	0.055513892	3.15671845	0.13085	0.89789	0.046777	0.92885	0.032054415
L-Lactic acid	-0.004110419	0.038019013	0.003196755	0.053644979	3.046926894	0.12865	0.89924	0.046124	0.92903	0.031970262
Behenic acid	-0.002133835	0.026083108	-0.065759007	0.053634914	3.046335617	0.13226	0.89643	0.047483	0.92841	0.03226019
13-OxoODE	0.000798688	-0.028862022	-0.044184246	0.053425437	3.034029602	0.12759	0.90012	0.045698	0.92903	0.031970262
6-Ketoprostaglandin E1	-0.002863872	0.022319178	-0.017748629	0.053397453	3.032385644	0.13268	0.89625	0.047572	0.92841	0.03226019
Methyl hexadecanoic acid	-0.004651554	0.070838453	-0.073557092	0.052647679	2.988339266	0.12251	0.90476	0.043467	0.93274	0.030239398
Cinchonidine	-0.005038449	0.064700078	-0.034178401	0.049048673	2.776911268	0.11637	0.90898	0.041448	0.93388	0.029708925
Deoxyuridine	-0.001782762	-0.000877543	-0.00436163	0.048498183	2.744572081	0.11797	0.90747	0.042166	0.9334	0.029932203
1H-Indole-3-acetamide	-0.001010876	-0.026855352	0.066098398	0.048349467	2.735835562	0.11822	0.90729	0.042254	0.9334	0.029932203
Sulfanilamide	-0.002876041	0.040987663	-0.080576922	0.045623342	2.575686034	0.11402	0.9109	0.040528	0.93479	0.029285942
Deoxyribose 1-phosphate	0.001954554	0.003552222	-0.018884953	0.042533242	2.39415435	-0.10687	0.91661	0.037814	0.93958	0.027066236
N-Acetyl-D-tryptophan	0.003939996	-0.04595958	0.028842151	0.042184011	2.37363835	-0.10141	0.92046	0.035996	0.94219	0.025861509
Hexadecanedioate	-0.000379052	-0.019655812	-0.012890671	0.041085605	2.309111164	0.099763	0.9217	0.03541	0.94219	0.025861509
Mannitol 1-phosphate	-0.00119135	0.055128213	-0.025716035	0.039650458	2.224801693	-0.099515	0.9223	0.035127	0.94219	0.025861509
_R_-4-Hydroxymandelate	-4.06E-05	-0.027992478	0.028083021	0.037095058	2.074681604	0.087922	0.93117	0.03097	0.95018	0.022194115
Mefenamic acid	0.001290701	-0.027599252	-0.038417982	0.031910086	1.770084089	0.076367	0.94009	0.026831	0.95819	0.018548366
Retinol	-0.003870286	0.073192779	-0.080074202	0.030303582	1.675708051	0.071713	0.94385	0.025095	0.96094	0.017303728
Sebacic acid	-0.00368335	0.099233701	-0.060779318	0.030006189	1.658237377	-0.070356	0.94506	0.024542	0.96107	0.017244979
Dehydroepiandrosterone sulfate	-0.001258527	0.02188697	0.026652901	0.027585565	1.516034857	-0.064651	0.94951	0.022499	0.96452	0.015688763
Methyl jasmonate	-0.003034936	0.078155131	-0.028290404	0.020648933	1.108533973	-0.049551	0.96109	0.017237	0.97517	0.010919668
Sotalol	-1.47E-05	-0.021234917	0.040758231	0.018922693	1.007123911	0.045411	0.96434	0.015771	0.97737	0.009940996
Riboflavin	-0.005238805	0.097060616	-0.053968647	0.018190315	0.964099441	0.042804	0.96652	0.014791	0.97848	0.009448047
Menthyl pyrrolidone carboxylate	0.001697552	-0.013132966	-0.030627156	0.013618761	0.695537952	-0.034294	0.97322	0.011791	0.98415	0.006938703
Oleic acid	-0.00212965	0.055006016	-0.021119702	0.012684979	0.640681778	-0.029615	0.97689	0.010155	0.98542	0.006378628
Azacitidine	-0.00270899	0.04728612	0.017307142	0.012449631	0.626855967	-0.028664	0.97775	0.0097711	0.98542	0.006378628
Coronopilin	-0.000296296	-0.006817607	0.01588599	0.01191309	0.595336229	0.029182	0.97707	0.010076	0.98542	0.006378628
Cholesterol	-0.003876632	0.064782608	-0.015347411	0.00924225	0.438434464	0.02286	0.98206	0.0078639	0.98865	0.004957429
24-Dihydroxyacetophenone	-0.000573827	0.018358913	-0.008879656	0.008265334	0.381044347	-0.019095	0.98516	0.0064948	0.98955	0.004562257
3-Dehydrosphinganine	-0.001252672	0.017272048	0.022010351	0.008037244	0.367644933	-0.019542	0.98464	0.0067243	0.98955	0.004562257
Bovinic acid	-0.000512523	0.037816319	-0.076042121	0.006425089	0.272936919	-0.015812	0.98758	0.0054288	0.99088	0.003978937
Cholesterol sulfate	0.00304649	-0.02776071	-0.096866425	0.00345383	0.098386667	0.008369	0.99342	0.002867	0.99563	0.001902026
Thiamine	-0.000159277	0.005164475	0.025277634	0.0026138	0.049038081	-0.0065313	0.99488	0.0022272	0.99599	0.001745022
N1-Acetylspermidine	-0.001528067	0.028118347	-0.011473392	0.001779055	0	0.0043884	0.99655	0.0014994	0.99655	0.001500907
