# Supplementary material for: Tianhuang formula reduces the oxidative stress response of NAFLD by regulating the gut microbiome in mice
Source: Front Microbiol. 2022 Sep 21;13:984019. doi: 10.3389/fmicb.2022.984019 (PMC9533869; doi:10.3389/fmicb.2022.984019)
Supplement: Supplementary file 3 [file Data_Sheet_2.zip]

Archive with 11 entries (10 files):
- 16S sequence data/
- 16S sequence data/F1C-otu_table.Family.relative.txt
- __MACOSX/16S sequence data/._F1C-otu_table.Family.relative.txt
- 16S sequence data/.DS_Store
- __MACOSX/16S sequence data/._.DS_Store
- 16S sequence data/Figure 5B otu_table.genus.relative(Mean).xls
- __MACOSX/16S sequence data/._Figure 5B otu_table.genus.relative(Mean).xls
- 16S sequence data/F1D-otu_table.Genus.relative.txt
- __MACOSX/16S sequence data/._F1D-otu_table.Genus.relative.txt
- 16S sequence data/Figure 5A otu_table.Family.relative(Mean).xls
- __MACOSX/16S sequence data/._Figure 5A otu_table.Family.relative(Mean).xls
