# Supplementary material for: Tianhuang formula reduces the oxidative stress response of NAFLD by regulating the gut microbiome in mice
Source: Front Microbiol. 2022 Sep 21;13:984019. doi: 10.3389/fmicb.2022.984019 (PMC9533869; doi:10.3389/fmicb.2022.984019)
Supplement: Supplementary file 3 [file Data_Sheet_2.zip › 16S sequence data/Figure 5B otu_table.genus.relative(Mean).xls]

	HFD	TH	U_FMT_TH
Allobaculum	0.26910895807622	0.0270661917129251	0.216471325541887
Unspecified_S24_7	0.159930916062877	0.154429940500192	0.0969353920313096
Other	0.0500005034961647	0.198417591091883	0.0684794787626013
Lactobacillus	0.060344734858856	0.0790201898303589	0.15750600992247
Unspecified_Helicobacteraceae	0.0529054572317078	0.0860761622284787	0.111930236898743
Mucispirillum	0.0733450086494404	0.04820500874662	0.0774823691779147
Unspecified_Lachnospiraceae	0.0330377682070268	0.0515993615598371	0.0551658103764674
Bifidobacterium	0.0899731452131527	0.00175794961216238	0.0418948134688049
Ruminococcus	0.0158764485518614	0.0407502862651144	0.0541258337431268
Unspecified_Clostridiales	0.0380034194230075	0.0357117712853322	0.0280699045349126
Unspecified_Rikenellaceae	0.0195687383409724	0.0506226579816924	0.00645756115658631
Unspecified_F16	0.0261450772794315	0.030323064921269	0.0139717723939974
Odoribacter	0.0212464788686843	0.0365452808298903	0.00553375007695092
Prevotella	0.00225123949126788	0.0559445796899556	0.000519545056222223
Unspecified_Coriobacteriaceae	0.0320338090923663	0.000746262257422874	0.0232426120399308
Oscillospira	0.0177033125137825	0.016254189144697	0.0191402853845668
Bacteroides	0.013943391781538	0.0401028379634435	0.00193167847310249
Desulfovibrio	0.0160200481614095	0.0263518425068337	0.00634968057290598
Ruminococcus_1	0.00856154470023321	0.0200748318718919	0.0147919403874995
