# Supplementary material for: Tianhuang formula reduces the oxidative stress response of NAFLD by regulating the gut microbiome in mice
Source: Front Microbiol. 2022 Sep 21;13:984019. doi: 10.3389/fmicb.2022.984019 (PMC9533869; doi:10.3389/fmicb.2022.984019)
Supplement: Supplementary file 3 [file Data_Sheet_2.zip › 16S sequence data/Figure 5A otu_table.Family.relative(Mean).xls]

	HFD	TH	U_FMT_TH
Erysipelotrichaceae	0.260877996127366	0.0672770870601941	0.208007146835581
S24_7	0.154619298823767	0.18511164241483	0.0923185089621859
Lachnospiraceae	0.0566000643163899	0.170255301562246	0.114616273452537
Lactobacillaceae	0.0583845630125489	0.0790686179864221	0.151496833418734
Helicobacteraceae	0.0520450367017093	0.0924669128753441	0.108171573484362
Deferribacteraceae	0.0703008093445644	0.050890795689661	0.0688050272042791
Bifidobacteriaceae	0.0873683620944753	0.00199423054359921	0.0401243674378914
Desulfovibrionaceae	0.0366003146547519	0.032828120676348	0.0613982654618397
Ruminococcaceae	0.0298608265690828	0.045830023494962	0.0362935100402498
Unspecified_Clostridiales	0.036377854577599	0.0385696530960596	0.0254790994017737
Rikenellaceae	0.0216153650364392	0.0515907545795066	0.00713630780517346
Coriobacteriaceae	0.0355247410569336	0.00660147176785917	0.0346325945604575
F16	0.0250354142590578	0.030230379034809	0.0130017915625505
Odoribacteraceae	0.0206052414017566	0.0370611814335109	0.00530171019247505
Other	0.0151268812974855	0.0364286144340985	0.00968459704805286
Bacteroidaceae	0.0134884351693342	0.0378135428380211	0.00181117512480299
Peptostreptococcaceae	0.0149434286319334	0.00410540734164818	0.0106873331539865
Streptococcaceae	0.00875676121293903	0.0180589797571748	0.00330430944454673
Mogibacteriaceae	0.00186860571186643	0.0138172834137055	0.007729575408521
